# Supplementary material for: Analysis of differentially expressed genes in torn rotator cuff tendon tissues in diabetic patients through RNA-sequencing
Source: BMC Musculoskelet Disord. 2024 Jan 3;25:31. doi: 10.1186/s12891-023-07149-4 (PMC10763306; doi:10.1186/s12891-023-07149-4)
Supplement: Supplementary file 4 — Supplementary Material 4. Differentially expressed LncRNAs [file 12891_2023_7149_MOESM4_ESM.xlsx]

## Sheet: N-1_N-6_N-7_vs_DM-1_DM-2_DM-5.D
Table S3. Differentially expressed mRNAs
#ID	Symbol	N-1_Count	N-2_Count	N-3_Count	DM-1_Count	DM-2_Count	DM-3_Count	N-1_FPKM	N-2_FPKM	N-3_FPKM	DM-1_FPKM	DM-2_FPKM	DM-3_FPKM	Pvalue	log2FC	regulated
ENSG00000162849	KIF26B	332	3015	498	231	40	55	0.383174	3.38562	0.617813	0.327467	0.080294	0.088382	0.000445948	-3.38921	down
ENSG00000184702	2023-09-05	484	335	524	3292	580	1561	3.83596	2.8694	5.15774	24.6455	7.28313	14.3287	0.000585663	2.19236	up
ENSG00000162591	MEGF6	19624	20135	6201	3824	4730	8559	47.9987	40.8858	17.3134	9.58686	14.1619	22.8159	0.00932157	-1.26327	down
ENSG00000181085	MAPK15	51	76	167	887	230	410	0.316335	0.389846	1.17759	5.77481	2.25142	2.78812	0.001434	2.50683	up
ENSG00000164659	KIAA1324L	5382	1419	5429	491	1325	1842	13.9641	2.14903	11.8605	1.04438	2.96555	3.59717	0.00869575	-1.61064	down
ENSG00000002587	HS3ST1	295	175	18	1264	1269	367	0.578256	0.298693	0.030291	2.3686	2.51667	0.610526	0.00129897	2.83208	up
ENSG00000135916	ITM2C	7392	5303	4080	8376	13185	10170	44.107	25.9427	27.2172	50.2846	94.3502	66.0526	0.000579756	1.0988	up
ENSG00000049192	ADAMTS6	1848	1409	5233	11923	13361	4896	3.1509	1.98152	10.0593	20.5868	27.8839	9.06461	0.00150075	1.96402	up
ENSG00000130513	GDF15	169	1851	108	119	46	81	1.77417	15.6122	1.23847	1.22986	0.563516	0.894977	0.00420614	-2.96829	down
ENSG00000151150	ANK3	1715	2076	952	12713	5199	3396	5.24947	4.97848	3.25513	34.6237	17.8539	11.5038	2.37507e-05	2.3755	up
ENSG00000099860	GADD45B	2956	3675	2498	1325	910	1877	29.3119	30.1469	27.678	13.8384	11.2254	20.3057	0.00731854	-1.00805	down
ENSG00000108576	SLC6A4	16	13	0	82	72	165	0.029651	0.019617	0	0.152983	0.160172	0.332184	0.00861826	3.65203	up
ENSG00000282988	AL031777.3	375	1700	717	91	166	364	2.80441	18.1581	6.29958	0.685611	1.49974	2.96672	0.00482474	-2.08405	down
ENSG00000006756	ARSD	2789	3199	2386	1270	1652	1505	6.70428	6.39494	6.67422	3.07541	5.06629	3.89854	0.00958406	-0.764232	down
ENSG00000125740	FOSB	33516	11689	13359	3758	474	1518	112.339	32.299	53.1889	13.2148	2.07285	5.74938	5.06163e-06	-3.11412	down
Homo_sapiens_newGene_28700	Homo_sapiens_newGene_28700	1	0	0	339	318	184	0.009043	0	0	0.31241	0.349815	0.182101	1.03186e-11	9.78874	up
ENSG00000128652	HOXD3	55	13	33	241	85	191	0.475755	0.159029	0.188813	1.72577	0.691735	1.65439	0.0043216	2.55073	up
ENSG00000146285	SCML4	217	166	78	744	447	636	1.16944	0.880849	0.454622	5.06285	3.30534	4.27794	6.38822e-05	2.18221	up
ENSG00000173068	BNC2	7729	12730	10587	4372	2649	5390	10.6924	14.9039	21.955	7.66898	9.72269	8.2395	0.00231516	-1.19483	down
ENSG00000161835	GRASP	770	592	308	75	233	174	4.96296	3.22196	2.269	0.487796	1.83272	1.21717	0.00974335	-1.61587	down
Homo_sapiens_newGene_7642	Homo_sapiens_newGene_7642	208	828	1179	216	119	167	0.650964	2.54893	4.26589	0.895769	0.429731	0.538661	0.0054946	-2.03965	down
Homo_sapiens_newGene_106493	Homo_sapiens_newGene_106493	212	4064	122	223	12	172	0.904893	14.6275	0.584193	0.796718	0.079038	0.666481	0.00690603	-3.30009	down
Homo_sapiens_newGene_45426	Homo_sapiens_newGene_45426	58	118	4	610	293	166	0.179313	0.284452	0.033037	1.89245	1.35424	0.518029	0.00945554	2.78574	up
Homo_sapiens_newGene_30361	Homo_sapiens_newGene_30361	111	206	253	530	553	439	0.572183	0.377612	0.76093	1.00042	1.2613	1.20313	0.00619803	1.54493	up
ENSG00000080573	COL5A3	10011	17436	8497	5901	2482	4711	19.883	28.5976	19.0774	11.894	5.97287	10.1966	0.0043044	-1.29948	down
ENSG00000160791	CCR5	112	617	380	36	12	94	0.426731	1.9587	1.58446	0.345293	0.134816	0.968548	0.00269786	-2.896	down
ENSG00000188488	SERPINA5	1771	681	1361	6168	5278	3662	9.71459	3.15254	8.23439	34.9107	35.5917	21.2205	8.79747e-07	2.17753	up
ENSG00000188483	IER5L	749	1641	594	122	179	337	3.38787	6.12727	3.03615	0.556516	0.98104	1.65747	0.000501273	-2.10564	down
ENSG00000271321	CTAGE6	18	64	48	490	150	79	0.084024	0.24712	0.252615	2.33594	0.852787	0.400956	0.00748862	2.63345	up
ENSG00000174705	SH3PXD2B	17821	39996	11759	7553	3724	11482	28.5438	54.1671	22.8062	12.7399	7.30861	20.8336	0.00696733	-1.47764	down
ENSG00000105928	GSDME	1849	2847	2180	1123	1009	1078	9.83907	13.2226	14.0563	6.90671	6.86376	6.65252	0.00629367	-0.953492	down
ENSG00000164300	SERINC5	5805	15868	4926	2317	2113	2840	11.0694	25.1312	10.6818	4.55024	4.84626	5.85621	0.000496157	-1.73164	down
ENSG00000130203	APOE	2332	10035	447	59	684	62	23.7679	84.4083	5.12129	0.654828	8.4162	0.683936	0.00893118	-3.82223	down
ENSG00000156218	ADAMTSL3	3936	2706	4351	8537	9126	7210	6.58277	3.7366	8.22493	15.005	18.5012	13.4053	4.97192e-05	1.33736	up
ENSG00000214967	NPIPA7	641	476	592	1184	775	1087	6.12303	3.68881	6.65904	13.0017	9.16469	11.1283	0.00846927	0.995035	up
ENSG00000122176	FMOD	97996	67997	81014	285567	195796	134981	363.05	208.027	339.291	1073.7	879.125	544.998	7.2625e-05	1.50709	up
ENSG00000087245	MMP2	242567	409938	197493	49381	39314	122289	796.357	1112.95	732.575	164.636	156.469	437.366	9.07153e-05	-1.89163	down
ENSG00000095970	TREM2	49	1211	725	11	48	155	0.553887	11.8082	9.64139	0.12175	0.679434	1.98291	0.00477428	-3.17992	down
ENSG00000144655	CSRNP1	11094	5716	5283	2441	1569	3346	43.2191	18.3943	23.2623	9.67614	7.40645	14.2038	0.000451743	-1.40836	down
ENSG00000107201	DDX58	1930	1218	1575	860	2222	19380	5.44558	2.83284	5.01416	2.4567	7.58434	60.6226	0.00612441	2.33288	up
ENSG00000143387	CTSK	50934	64051	23435	11699	12294	19454	369.515	384.052	192.167	86.1915	108.211	153.848	0.000223257	-1.51415	down
ENSG00000143384	MCL1	61603	36578	56867	15661	21484	33270	198.246	99.56	213.447	51.67	87.013	122.629	0.00541028	-0.999615	down
ENSG00000183160	TMEM119	11355	6010	6316	566	1429	3848	53.0024	23.1349	33.4283	2.75646	8.14767	19.6453	0.00165961	-1.8871	down
Homo_sapiens_newGene_114598	Homo_sapiens_newGene_114598	70	34	75	754	385	44	0.525521	0.164239	0.575222	6.79937	4.33884	0.67775	0.00282342	2.93493	up
ENSG00000165140	FBP1	112	678	919	21	132	83	0.935839	4.69059	8.70604	0.174082	1.33336	0.738538	0.00307959	-2.78197	down
ENSG00000137642	SORL1	803	6288	4178	132	261	283	0.999547	6.07739	5.74033	0.177398	0.374011	0.346476	1.09079e-08	-3.97173	down
ENSG00000188783	PRELP	77242	60842	49149	201695	222095	121977	164.816	107.206	118.554	436.773	574.344	283.654	7.102e-07	1.73401	up
Homo_sapiens_newGene_14903	Homo_sapiens_newGene_14903	197	140	75	918	669	168	0.430502	0.326745	0.159775	2.85951	1.89096	0.345759	0.00190082	2.32399	up
Homo_sapiens_newGene_52713	Homo_sapiens_newGene_52713	1357	1072	1614	1627	3611	2498	2.91237	1.96491	4.66312	2.91274	4.69062	5.83084	0.00968238	1.0794	up
ENSG00000184730	APOBR	166	768	296	16	34	118	0.535602	2.04929	1.08013	0.050638	0.13284	0.413544	0.00285351	-2.80276	down
Homo_sapiens_newGene_106841	Homo_sapiens_newGene_106841	37	0	0	398	565	269	0.072131	0	0	0.806008	0.91517	0.58584	0.0003807	5.37264	up
Homo_sapiens_newGene_106844	Homo_sapiens_newGene_106844	27	64	0	1199	142	171	0.062103	0.158876	0	2.42163	0.51982	0.563367	0.00156624	4.28527	up
ENSG00000100979	PLTP	15257	54446	13620	6709	5004	11980	105.59	313.45	108.245	47.6855	41.8912	91.4186	0.00390042	-1.69515	down
ENSG00000049449	RCN1	5821	4226	4636	2228	2297	2939	28.5414	17.3237	25.5025	11.4086	13.6938	16.0327	0.00154078	-0.818211	down
ENSG00000187193	MT1X	2686	2159	1923	4851	4653	5492	67.9647	46.1368	53.167	130.466	141.905	154.985	6.11822e-08	1.31339	up
ENSG00000196526	AFAP1	7746	7297	5930	3558	3569	4375	12.7159	10.0261	11.4805	6.26775	7.1293	7.7756	0.00283281	-0.708307	down
ENSG00000154229	PRKCA	6568	7267	9533	13061	12613	14259	9.40398	8.66306	15.6376	19.553	22.1698	22.6461	0.00317127	0.908703	up
ENSG00000099953	MMP11	2207	17553	3465	1117	230	1092	11.9015	77.9761	21.0238	6.08506	1.53476	6.44621	0.000100495	-3.12859	down
ENSG00000142657	PGD	2908	4498	3147	1471	1505	2006	19.2643	24.4097	23.4896	10.0708	12.0423	14.2552	0.00527645	-0.945926	down
Homo_sapiens_newGene_59370	Homo_sapiens_newGene_59370	210	77	68	319	236	563	0.978848	0.321977	0.317247	1.42307	1.06483	2.90402	0.00636854	1.84393	up
ENSG00000081041	CXCL2	126	181	245	0	19	13	1.26755	1.49997	2.78353	0	0.231593	0.13167	0.00161465	-4.00875	down
ENSG00000151388	ADAMTS12	4659	14543	3420	1637	1217	2514	6.6527	16.8486	5.55858	2.38621	2.22591	3.97607	0.000776302	-1.94511	down
ENSG00000100266	PACSIN2	5239	5176	3544	6056	7401	8195	22.442	19.2072	20.8587	29.1813	39.4003	39.7538	0.0033076	0.793734	up
ENSG00000181690	PLAG1	150	165	91	716	421	201	0.309533	0.338914	0.171292	1.45371	1.03557	0.365684	0.00434082	1.92493	up
ENSG00000115165	CYTIP	458	1116	1784	81	228	486	2.72344	5.08747	11.741	0.465898	1.69244	2.95554	0.00718529	-2.02335	down
ENSG00000147872	PLIN2	3191	9640	5269	1684	1557	2890	20.0907	50.7607	37.8654	11.1432	12.0537	19.783	0.00338419	-1.4513	down
ENSG00000146352	CLVS2	111	148	461	889	1458	739	0.11785	0.130151	0.555372	0.963074	1.88578	0.85952	0.00139725	2.20611	up
ENSG00000173262	SLC2A14	196	388	60	0	0	17	0.582353	0.952489	0.199073	0	0	0.053847	0.00187877	-5.16844	down
ENSG00000143226	FCGR2A	2952	9488	7363	442	1498	3239	15.8564	44.125	46.7042	2.78473	9.89428	20.3125	0.00596108	-1.86706	down
ENSG00000135114	OASL	123	102	81	31	85	5422	0.459747	0.358206	0.342165	0.118101	0.450405	24.2488	0.000808646	4.24862	up
ENSG00000165029	ABCA1	10076	20880	12018	3014	5334	6707	12.02	20.984	16.2402	3.70413	7.95031	8.85316	0.00126765	-1.39292	down
ENSG00000168056	LTBP3	35629	28946	21932	49847	40394	45440	103.841	67.4234	71.4249	147.7	142.281	139.652	0.00193053	0.826887	up
ENSG00000166016	ABTB2	1078	673	574	1400	1097	1947	2.69543	1.38978	1.62054	3.55212	3.32389	5.30769	0.00423442	1.10606	up
ENSG00000022267	FHL1	53129	13626	21022	45332	77394	70909	306.806	62.2189	156.898	294.493	614.62	533.766	0.00507411	1.34346	up
ENSG00000119771	KLHL29	2105	1060	1100	3049	2709	2277	4.96654	2.25635	3.06282	7.46941	8.04545	6.40062	0.00305594	1.11236	up
ENSG00000283239	KBTBD11-OT1	194	71	235	3905	80	1669	0.983772	0.121575	1.24278	9.63627	0.201655	4.23207	0.000198612	3.67718	up
ENSG00000171729	TMEM51	197	681	431	22	60	140	1.25028	3.70869	3.0917	0.138166	0.454074	0.95651	0.00322237	-2.48646	down
ENSG00000198642	KLHL9	2991	2449	3843	1507	1117	1631	6.42195	4.34277	9.32956	3.28435	2.90713	3.81596	0.00582009	-0.984708	down
ENSG00000150347	ARID5B	14060	7560	7382	3254	5298	2553	23.9978	10.8257	13.6647	6.38869	11.3988	6.5896	0.00390191	-1.18604	down
ENSG00000197355	UAP1L1	2637	5506	2116	1465	842	1497	9.74754	16.622	8.73799	5.47132	3.76493	5.95221	0.00787347	-1.28305	down
ENSG00000196126	HLA-DRB1	6946	21911	7623	1503	3938	3543	69.2977	180.534	85.9751	15.2133	47.6182	38.5196	0.000697533	-1.89848	down
ENSG00000142178	SIK1	2005	2386	1517	227	293	800	5.11441	5.02723	4.37434	0.585792	0.904791	2.22473	0.000113354	-2.04277	down
Homo_sapiens_newGene_8055	Homo_sapiens_newGene_8055	1428	1043	1675	358	486	469	1.69586	0.846805	1.93269	0.497696	0.412891	0.738345	8.93859e-05	-1.51493	down
ENSG00000095713	CRTAC1	99218	153976	158315	275286	184618	285447	441.171	550.823	796.73	1242.11	988.079	1365.69	0.0060438	0.98705	up
ENSG00000089692	LAG3	191	547	355	2590	968	3540	1.19473	2.80276	2.49283	16.4975	7.35331	24.0805	3.01038e-06	2.80874	up
ENSG00000168077	SCARA3	25396	20829	12875	50862	36626	44056	93.326	62.2482	55.3018	188.989	164.795	181.54	3.01201e-05	1.33944	up
ENSG00000180353	HCLS1	1070	2158	1181	126	512	566	6.59597	11.0763	8.60794	0.781683	3.85966	3.82608	0.00470429	-1.75845	down
Homo_sapiens_newGene_10263	Homo_sapiens_newGene_10263	643	560	328	1219	1167	1135	1.57602	0.787479	0.658768	2.47749	2.89147	2.08836	0.000276938	1.38398	up
ENSG00000115902	SLC1A4	7612	3951	4476	10274	10090	11163	20.4647	8.77188	13.6035	28.0396	32.8781	32.7339	0.000147462	1.15662	up
ENSG00000122877	EGR2	1842	552	3000	521	431	586	7.79562	1.8819	14.0953	2.18234	2.19343	2.67078	0.0063652	-1.67939	down
ENSG00000144596	GRIP2	571	298	820	1030	768	4987	1.11495	0.377561	1.75212	1.94241	1.6703	10.2675	0.00381324	2.0871	up
ENSG00000118785	SPP1	21925	21135	25418	4619	74	963	185.623	140.631	242.522	38.163	0.701672	8.55438	0.00927954	-3.40089	down
Homo_sapiens_newGene_95227	Homo_sapiens_newGene_95227	0	0	0	298	257	272	0	0	0	0.543298	0.673432	0.816105	8.20794e-14	10.7105	up
ENSG00000111341	MGP	53955	16873	24313	54644	66773	81410	471.661	121.843	240.277	485.327	706.989	775.49	0.00225444	1.28347	up
ENSG00000187492	CDHR4	166	99	289	925	519	344	0.856844	0.403318	1.89779	5.00845	3.28344	1.91038	0.0061122	1.85081	up
ENSG00000153291	SLC25A27	421	47	61	867	804	424	2.39557	0.160084	0.283584	5.59998	7.06661	2.78766	0.00742578	2.26429	up
ENSG00000150764	DIXDC1	10135	7181	9570	13127	18218	15139	21.6231	12.7763	23.7997	30.0355	47.6081	35.7154	0.000912356	0.948119	up
ENSG00000283703	VSIG10L2	69	100	76	676	229	134	0.309905	0.294179	0.208452	3.52254	1.30853	1.03127	0.00455093	2.2753	up
ENSG00000128284	APOL3	1652	664	754	999	2524	4412	10.8003	4.00875	6.46498	7.01746	23.8059	29.0508	0.00689373	1.52894	up
Homo_sapiens_newGene_29608	Homo_sapiens_newGene_29608	18	0	0	125	145	295	0.039746	0	0	0.258273	0.382931	0.703081	0.00104857	5.23791	up
ENSG00000133110	POSTN	85699	204305	128083	47580	4957	50988	339.632	662.283	565.602	186.423	23.2281	219.978	0.0074182	-1.89124	down
Homo_sapiens_newGene_106649	Homo_sapiens_newGene_106649	0	14	9	699	295	223	0	0.022831	0.028448	2.03538	0.960351	0.701842	9.71288e-08	5.85885	up
ENSG00000168685	IL7R	485	925	416	58	46	52	1.32443	2.08208	1.69894	0.154404	0.206004	0.168812	2.77552e-09	-3.3951	down
ENSG00000102575	ACP5	6034	10143	4132	70	1082	1409	52.4733	70.5787	41.083	0.635517	10.5129	13.0523	0.000301884	-2.87284	down
ENSG00000138448	ITGAV	39222	28904	30507	19425	19426	16953	68.6263	41.7347	60.7577	34.6451	41.2609	32.5564	0.00955901	-0.649049	down
ENSG00000124602	UNC5CL	84	26	41	284	154	184	0.326148	0.082733	0.180945	1.12603	0.72752	0.781033	0.00320428	2.25251	up
ENSG00000140545	MFGE8	33285	32761	19346	44551	54307	57540	212.791	175.957	138.813	293.172	431.918	396.599	0.000304474	1.04014	up
ENSG00000178860	MSC	487	876	491	146	192	284	2.94728	4.384	3.36227	0.89321	1.4053	1.87025	0.00581011	-1.44792	down
ENSG00000137699	TRIM29	929	506	780	2913	3733	2177	3.53731	2.07825	3.38307	14.1651	20.399	9.0285	5.26868e-08	2.17245	up
ENSG00000103742	IGDCC4	1533	2225	2678	743	226	189	2.8878	3.46204	5.703	1.42066	0.514633	0.386848	0.000293426	-2.30546	down
ENSG00000188001	TPRG1	1146	1300	1251	1768	3502	2793	7.08633	6.43285	6.95696	11.888	27.6385	18.647	0.000608516	1.26677	up
ENSG00000138131	LOXL4	1272	1284	634	9357	3680	3369	4.26957	3.55841	2.40354	31.8764	14.9714	12.3236	8.73569e-07	2.5703	up
ENSG00000116183	PAPPA2	175	12	184	385	2093	131	0.221289	0.011724	0.263186	0.525214	3.22992	0.186985	0.0060602	3.00197	up
ENSG00000072274	TFRC	3852	7305	4057	1908	1470	2723	9.26332	14.4696	11.1443	4.64651	4.27338	7.12858	0.00398867	-1.18685	down
ENSG00000168490	PHYHIP	167	121	207	1457	465	263	0.672455	0.392929	0.894889	5.69568	2.15507	1.13302	0.00163164	2.33524	up
ENSG00000187715	KBTBD12	57	30	9	326	415	160	0.120337	0.052209	0.021398	0.706409	1.08871	0.372695	4.14982e-05	3.47063	up
ENSG00000101335	MYL9	9421	13314	3994	2814	3545	3198	42.4307	50.256	20.7079	13.4748	19.7807	16.5313	0.00327411	-1.31174	down
ENSG00000198734	F5	4586	3381	4287	14230	7173	16253	8.00523	4.87328	8.46002	25.2098	15.177	30.9239	2.5135e-06	1.77063	up
ENSG00000137834	SMAD6	953	1300	497	3178	1974	1431	3.4283	4.4082	2.46167	17.7314	11.0954	5.59107	0.00442578	1.45275	up
ENSG00000140931	CMTM3	4335	8829	4857	1960	2364	3031	25.9053	45.9125	35.3971	11.9082	18.7383	21.0316	0.00358665	-1.16247	down
ENSG00000104081	BMF	1501	2132	2023	779	889	407	4.24111	5.50837	6.06568	2.7245	3.22407	1.31824	0.00580381	-1.28704	down
ENSG00000137507	LRRC32	9871	22493	3676	931	2529	4951	30.5489	59.15	12.4988	2.82496	9.29716	16.3601	0.00410683	-1.97959	down
ENSG00000064666	CNN2	3231	4539	2993	873	1021	2320	18.7827	21.9554	19.6564	5.33749	7.46659	14.522	0.00582236	-1.23342	down
Homo_sapiens_newGene_115351	Homo_sapiens_newGene_115351	37	0	0	307	333	164	0.132653	0	0	0.682773	1.30108	0.561073	0.0033425	4.76309	up
ENSG00000161791	FMNL3	15597	22354	13243	5772	9895	8665	22.5797	34.0695	23.9737	9.9347	15.8613	13.8725	0.00803928	-0.925393	down
ENSG00000113552	GNPDA1	2120	2532	1872	891	1197	1140	9.55643	9.47315	8.93924	3.97774	6.02494	6.03771	0.00583159	-0.863597	down
ENSG00000204361	NXPE2	138	114	308	800	1520	1267	0.901844	0.61446	2.27738	5.31044	12.0604	9.03866	9.77315e-07	2.79169	up
Homo_sapiens_newGene_53903	Homo_sapiens_newGene_53903	608	602	262	1347	1806	723	2.75161	2.05555	1.59835	5.80333	4.85181	2.29354	0.00281351	1.59798	up
ENSG00000136040	PLXNC1	5241	3265	3951	258	1436	1895	8.81348	4.60692	7.65288	0.532231	3.08963	3.7916	0.00690585	-1.66355	down
ENSG00000159674	SPON2	9320	36664	4169	2739	681	5956	61.4831	199.092	31.7813	18.3981	5.549	44.2871	0.00486799	-2.30825	down
ENSG00000119938	PPP1R3C	5004	2429	2304	9704	12233	7983	24.3111	9.74397	12.6498	47.8434	72.0297	42.268	1.82442e-06	1.82267	up
ENSG00000151651	ADAM8	172	5536	1448	384	91	373	0.662031	17.1125	6.14281	1.60308	0.408164	1.51989	0.00221772	-2.97044	down
ENSG00000112902	SEMA5A	7233	4710	11350	1774	2768	1408	7.54063	4.05434	13.3765	1.87631	3.49748	1.59973	0.000108077	-1.8222	down
ENSG00000142405	NLRP12	126	358	681	32	82	77	0.413329	0.952679	2.48139	0.101725	0.320595	0.269769	0.00243994	-2.53248	down
ENSG00000149256	TENM4	1309	1377	377	84	383	231	1.1457	0.996727	0.373101	0.074327	0.40629	0.228501	0.00530545	-1.95569	down
ENSG00000167996	FTH1	25328	92104	46525	12274	12732	20240	256.809	769.284	531.878	127.375	155.085	223.535	0.000514083	-1.74737	down
ENSG00000158714	SLAMF8	360	2450	950	67	140	409	1.47206	8.27862	4.39331	0.276222	0.6907	1.82333	0.00227245	-2.54361	down
ENSG00000275385	CCL18	330	636	1688	36	161	78	3.04717	4.86042	17.6675	0.329115	1.79893	0.778654	9.0155e-05	-3.18413	down
ENSG00000134247	PTGFRN	24443	19841	19843	8579	11190	13075	48.5171	32.522	44.5242	17.28	26.9169	28.2823	0.00110279	-0.812319	down
ENSG00000196549	MME	2756	10228	1473	477	842	701	7.35323	28.2841	4.01954	1.0538	3.50559	1.94301	5.4841e-05	-2.69666	down
ENSG00000140678	ITGAX	413	3999	2042	219	204	342	1.16349	9.03776	6.58112	0.577424	0.680499	1.10502	4.55641e-05	-2.98384	down
ENSG00000143320	CRABP2	1511	1361	3311	828	446	731	18.5413	13.844	45.667	10.3762	6.65944	9.84366	0.00426284	-1.50235	down
ENSG00000144063	MALL	1062	635	356	1576	1870	1633	4.26249	2.09815	1.6093	6.52238	9.07525	7.16644	0.00058011	1.5085	up
ENSG00000185760	KCNQ5	253	890	661	2401	1114	2250	0.603619	2.32635	2.6251	7.90046	4.70555	7.28971	0.00220997	1.79254	up
ENSG00000277632	CCL3	105	220	184	11	16	32	1.64649	2.86043	3.27025	0.174894	0.288579	0.534351	0.000533289	-3.01051	down
ENSG00000129596	CDO1	7943	4219	5563	14566	19532	26408	52.3632	22.9658	41.4583	97.4575	156.061	189.744	7.66459e-09	1.92979	up
ENSG00000137809	ITGA11	23909	18834	15431	36756	25400	26329	37.8292	23.5373	32.2571	59.156	48.7581	52.1346	0.00962331	0.788797	up
Homo_sapiens_newGene_10911	Homo_sapiens_newGene_10911	2587	2802	4281	543	1218	842	3.42107	2.76465	6.38614	0.76719	2.01624	1.26693	8.74455e-05	-1.766	down
ENSG00000185477	GPRIN3	2422	2114	2387	91	1051	546	2.11373	1.70159	2.374	0.12928	1.12141	0.580405	0.008034	-1.89497	down
Homo_sapiens_newGene_39813	Homo_sapiens_newGene_39813	68	212	55	564	389	236	0.17748	0.472894	0.25023	1.15036	1.35779	0.6803	0.00950884	1.99908	up
ENSG00000117122	MFAP2	2953	5395	2080	848	417	1168	28.9297	44.6008	22.8815	8.64287	5.1269	12.4066	0.000156998	-1.95898	down
ENSG00000133466	C1QTNF6	4292	3623	3081	1555	565	1019	21.9558	12.8898	15.2065	8.60976	3.67238	5.95301	0.000252539	-1.62855	down
ENSG00000183196	CHST6	3713	4358	1901	17016	9193	4274	6.81632	7.21337	3.74821	32.415	29.1681	10.4266	0.00105043	1.82293	up
ENSG00000162458	FBLIM1	1803	3225	637	402	444	465	6.62599	9.99884	2.71916	1.45948	1.98592	1.82973	0.000785035	-1.94388	down
ENSG00000029559	IBSP	6385	119	105	71	0	8	50.6438	0.773575	0.937086	0.564193	0	0.06167	0.00886851	-6.0247	down
ENSG00000137745	MMP13	5908	6314	3424	823	46	479	26.6712	23.5396	17.4981	3.76799	0.25018	2.35563	1.6345e-05	-3.35051	down
ENSG00000081277	PKP1	1844	774	1531	2633	2665	2741	4.198	1.4551	3.89397	6.08364	7.35213	6.80209	0.00429505	1.12406	up
Homo_sapiens_newGene_53540	Homo_sapiens_newGene_53540	0	0	0	288	147	392	0	0	0	0.365435	0.180837	0.499138	7.13935e-13	10.6921	up
ENSG00000223865	HLA-DPB1	2439	14729	9434	647	2839	3404	19.3421	95.9406	84.0378	5.54579	27.6345	29.268	0.0088997	-1.87235	down
ENSG00000120158	RCL1	660	562	556	1001	917	921	4.15556	2.72555	4.03673	6.86704	7.24504	6.81083	0.00936197	0.840462	up
ENSG00000157322	CLEC18A	83	64	32	1236	239	53	0.471353	0.303085	0.198134	7.79505	1.62201	0.356558	0.00121404	3.3481	up
ENSG00000242110	AMACR	1275	1324	1426	607	679	576	3.81255	4.59521	4.75675	2.26323	2.6638	2.24018	0.00430156	-0.959763	down
ENSG00000062038	CDH3	48	8184	94	97	40	65	0.115329	17.9049	0.262496	0.243105	0.123743	0.175789	0.00348225	-5.2292	down
ENSG00000144648	ACKR2	502	131	307	1755	1781	681	3.16004	0.446195	1.71115	9.49839	13.1861	3.82155	0.000121302	2.38189	up
ENSG00000144645	OSBPL10	2223	1249	1243	2547	2669	2352	4.0805	1.88437	2.83555	4.71791	5.64192	4.61412	0.00900054	0.870903	up
ENSG00000143512	HHIPL2	218	214	79	3137	1275	1226	1.03356	0.838912	0.422034	15.157	7.357	6.36182	3.92373e-10	3.67769	up
ENSG00000166405	RIC3	51	36	31	460	587	139	0.187775	0.097857	0.349851	2.25058	3.40121	0.674189	1.8724e-06	3.53604	up
ENSG00000105664	COMP	103308	172842	33140	582573	436275	208494	510.724	717.404	182.608	2914.32	2631.46	1121.8	0.000257875	2.1917	up
ENSG00000163873	GRIK3	552	202	79	1966	4659	831	0.79643	0.224177	0.119662	3.08185	8.24426	1.35247	7.61951e-06	3.42029	up
ENSG00000285641	AL358472.6	747	3446	2138	895	140	242	5.36649	20.4517	17.3674	6.52655	1.21354	1.8916	0.00694779	-2.15404	down
ENSG00000172986	GXYLT2	3482	3380	4711	1567	783	988	13.1149	10.8992	20.1117	6.01445	3.60033	4.11915	9.57698e-05	-1.63874	down
ENSG00000136732	GYPC	2421	5332	2227	1241	960	1435	24.0265	43.921	25.1176	12.7766	11.5274	15.49	0.00388972	-1.3152	down
ENSG00000019582	CD74	31744	151573	84270	3547	26034	34899	319.589	1304.12	1006.05	36.3882	331.567	395.575	0.00803129	-1.97677	down
ENSG00000175040	CHST2	1259	1809	1080	321	250	559	3.36886	3.99606	3.2662	0.870983	0.808561	1.6303	0.00014262	-1.7427	down
ENSG00000143127	ITGA10	4098	4500	2030	15427	10429	3371	9.53627	8.64828	5.34073	36.4369	29.4488	8.54875	0.00365886	1.67384	up
ENSG00000162711	NLRP3	2476	3720	5146	64	533	801	7.65678	10.1886	19.5185	0.227554	2.18054	2.65511	6.50187e-05	-2.94316	down
ENSG00000140332	TLE3	2646	5707	2985	1734	1359	1570	8.50523	14.5344	13.1625	5.65464	5.46788	6.97177	0.00713607	-1.13662	down
ENSG00000204291	COL15A1	36843	25741	22862	81077	49282	36232	82.2029	47.4276	57.661	183.625	133.285	88.1033	0.0035911	1.16426	up
ENSG00000128591	FLNC	15487	9487	12874	5119	6821	4676	20.6686	10.455	19.426	6.93283	11.0319	6.80055	0.00157782	-1.01537	down
ENSG00000059804	SLC2A3	5577	8345	6102	2821	1601	2645	17.4969	21.586	21.6332	8.97368	6.07411	9.02804	0.000273538	-1.35608	down
ENSG00000135074	ADAM19	3814	5349	2315	1242	909	1426	7.27668	8.86755	4.96856	2.80322	2.10956	3.08229	0.000169261	-1.52299	down
ENSG00000112893	MAN2A1	6417	5838	5809	3392	3071	3922	16.8599	12.6653	17.2538	9.04501	9.77893	11.231	0.00713977	-0.644864	down
ENSG00000146555	SDK1	5986	4458	6510	964	1367	2226	7.32149	5.36948	10.7698	1.15299	2.06764	2.93035	4.4628e-06	-1.76817	down
ENSG00000079215	SLC1A3	1467	1066	1305	78	471	368	4.50435	2.90815	4.85257	0.35528	1.77436	1.35343	0.00258475	-1.92573	down
ENSG00000047457	CP	3379	2820	1182	7878	2969	5625	10.2723	6.94216	4.47827	25.1693	11.6805	18.4436	0.00662576	1.35813	up
ENSG00000154027	AK5	353	454	107	8	13	88	1.53496	1.39489	0.456231	0.023566	0.059338	0.296521	0.00506507	-2.95735	down
Homo_sapiens_newGene_84426	Homo_sapiens_newGene_84426	508	631	501	2280	533	1316	1.98469	2.14931	2.06979	8.03355	0.960364	3.70034	0.00957985	1.49983	up
ENSG00000198517	MAFK	2522	2128	1787	4048	2890	3308	9.81917	6.56827	7.61784	16.5923	13.4111	13.704	0.00492625	0.845447	up
ENSG00000235961	PNMA6A	89	145	63	0	5	4	0.491306	0.663185	0.391446	0	0.028795	0.020449	0.000331347	-4.91182	down
ENSG00000139329	LUM	218553	66573	160811	250447	334469	337039	890.976	224.12	741.108	1036.19	1652.55	1497.46	0.00430158	1.22027	up
ENSG00000198756	COLGALT2	4914	2906	3286	16145	11563	12035	12.5363	6.09912	9.74681	41.0291	35.8013	34.75	2.7046e-10	2.02473	up
ENSG00000204314	PRRT1	91	56	36	274	160	158	0.585003	0.296023	0.261228	1.84055	1.23839	1.10136	0.00831204	1.90407	up
ENSG00000131042	LILRB2	635	1868	1501	83	461	401	3.35775	8.36505	8.55795	0.378967	2.94781	2.03799	0.00506534	-1.98816	down
ENSG00000132530	XAF1	1894	1758	1975	2046	2314	12875	10.6047	7.25626	10.404	11.5468	15.2065	71.3045	0.00843175	1.70377	up
ENSG00000104635	SLC39A14	15790	28488	13161	46462	23823	44825	47.154	66.3297	43.6665	136.848	87.7524	141.793	0.0071677	1.15387	up
ENSG00000197249	SERPINA1	1910	3476	655	12420	3982	16440	12.9458	19.2008	2.90001	91.0555	34.9332	128.374	5.4926e-05	2.59651	up
Homo_sapiens_newGene_61263	Homo_sapiens_newGene_61263	3485	2096	4140	967	965	562	10.3607	5.20523	14.0728	3.01969	3.47892	1.8199	5.1811e-05	-1.79557	down
Homo_sapiens_newGene_79	Homo_sapiens_newGene_79	167	29	58	56	599	622	0.853132	0.198704	0.337937	0.291494	2.40862	2.82139	0.00987087	2.51509	up
Homo_sapiens_newGene_29629	Homo_sapiens_newGene_29629	9	68	0	657	89	573	0.035235	0.287685	0	1.47574	0.285593	1.72202	0.00209461	4.24241	up
ENSG00000176788	BASP1	2701	3170	2675	276	349	1517	17.7046	17.091	19.7409	1.82238	2.75941	11.0928	0.00224032	-1.90183	down
ENSG00000115738	ID2	911	824	1144	1688	1754	2163	6.08052	5.42139	11.7924	12.4164	13.978	16.0525	0.000999737	1.09903	up
ENSG00000112759	SLC29A1	13876	13437	8378	16799	20645	19410	81.1808	62.7149	53.0407	101.131	138.954	118.488	0.00277267	0.841752	up
ENSG00000184860	SDR42E1	116	73	27	343	217	233	0.122875	0.063454	0.031227	0.368743	0.318101	0.268723	0.00440082	2.09526	up
Homo_sapiens_newGene_10651	Homo_sapiens_newGene_10651	611	298	1397	2648	1795	1963	1.52152	0.578288	2.61795	4.04582	3.59853	3.77915	0.00820534	1.60107	up
ENSG00000108219	TSPAN14	5412	4319	3759	1074	2619	2025	7.56943	8.73368	4.05524	5.12153	3.29053	2.08566	0.00591484	-1.07797	down
ENSG00000123977	DAW1	105	17	119	263	395	494	0.515224	0.068955	0.663756	1.48614	3.44165	3.83632	0.0030493	2.39766	up
ENSG00000092068	SLC7A8	3121	14239	3639	1884	1239	2756	10.6443	35.1367	13.9076	6.0099	5.35703	9.60352	0.00585487	-1.7176	down
ENSG00000123358	NR4A1	8477	4121	10261	2087	1625	1902	43.5943	21.295	62.8395	13.1612	11.0205	10.1278	7.34008e-06	-1.87308	down
ENSG00000127507	ADGRE2	211	784	441	40	38	48	0.38153	1.75692	0.969481	0.073258	0.081334	0.094263	1.16869e-06	-3.39248	down
ENSG00000174292	TNK1	502	675	385	1529	986	799	2.03443	2.25122	1.79157	6.4307	4.80143	3.445	0.0071375	1.26415	up
ENSG00000156466	GDF6	4	159	32	1563	262	69	0.013253	0.432844	0.119711	5.25527	1.05018	0.247357	0.00670029	3.45968	up
ENSG00000184985	SORCS2	1291	2047	1143	252	393	457	2.68228	3.7345	2.74303	0.509295	0.993924	1.07643	1.43092e-05	-1.88603	down
ENSG00000182667	NTM	683	467	602	31	216	105	3.03281	1.61491	2.71539	0.119094	1.13231	0.454163	0.0035364	-2.16182	down
ENSG00000078114	NEBL	1182	567	140	2567	2952	652	2.21645	1.0127	0.210115	5.82875	6.49142	1.66921	0.00981114	1.97119	up
ENSG00000116774	OLFML3	4491	7691	2925	1003	1642	2506	30.8785	43.6853	22.7428	6.85762	13.6864	18.7672	0.00298116	-1.41871	down
ENSG00000119698	PPP4R4	657	353	711	1731	1508	2135	2.74153	1.57004	3.44352	9.13357	7.68026	8.80252	1.25378e-05	1.79044	up
ENSG00000132849	PATJ	1649	1572	1512	2942	2339	2689	2.50369	1.89339	2.47246	5.28402	4.66457	4.32064	0.00113454	0.912017	up
ENSG00000128710	HOXD10	164	144	246	627	280	513	1.00646	0.730837	1.70779	3.9221	2.0858	3.44046	0.00969311	1.49976	up
ENSG00000139318	DUSP6	5182	4694	4663	2312	2302	2583	15.3899	12.5615	16.9349	8.84917	8.67083	8.34283	0.000243886	-0.858451	down
ENSG00000088882	CPXM1	8918	3667	5851	243	325	1443	45.7371	15.5293	33.9182	1.26138	2.017	8.06357	1.81554e-06	-3.07437	down
ENSG00000258227	CLEC5A	229	1003	1183	130	119	262	0.797097	2.94421	4.80526	0.458616	0.500055	0.996584	0.00295243	-2.16721	down
ENSG00000125864	BFSP1	121	114	60	510	479	359	0.682855	0.556278	0.3708	2.8918	3.33029	2.19811	9.95765e-06	2.38186	up
ENSG00000091622	PITPNM3	840	1112	684	2921	1216	1947	1.45058	1.78613	1.33849	5.38097	2.7081	3.75176	0.00270253	1.37563	up
ENSG00000146122	DAAM2	9009	5772	3864	8835	15626	9451	18.7973	10.0204	9.17346	18.9985	40.2704	21.8509	0.00730554	1.05807	up
ENSG00000186340	THBS2	57578	75902	37260	23074	22362	31276	127.056	139.018	92.2233	51.8565	60.0693	75.3438	0.00290861	-0.999732	down
ENSG00000198373	WWP2	6027	7383	3667	35010	11437	7799	20.6739	22.2925	12.8807	119.108	46.4761	27.8114	0.00146097	1.87736	up
ENSG00000149418	ST14	123	1203	1182	45	93	304	0.425391	3.44051	4.62651	0.157402	0.387556	1.14783	0.0088353	-2.4684	down
ENSG00000071205	ARHGAP10	3905	3402	3260	1846	2122	2072	14.6424	11.1744	14.0685	6.96329	9.62039	8.48036	0.00815499	-0.646535	down
ENSG00000108828	VAT1	34037	70241	25908	14656	15088	22970	153.083	261.687	132.1	67.0424	82.9408	113.152	0.00735411	-1.16627	down
ENSG00000153993	SEMA3D	3168	1085	2664	5661	6542	5009	7.0011	1.96973	6.89888	13.481	18.6146	12.6761	0.000682326	1.49217	up
ENSG00000121858	TNFSF10	1181	372	602	626	2312	3605	7.48613	1.95057	4.27136	4.01594	18.3671	25.0884	0.006096	1.7587	up
ENSG00000091136	LAMB1	21248	30432	14307	1361	7356	7042	48.3348	56.5893	35.7174	3.40113	20.7613	19.5795	0.000889247	-1.93181	down
ENSG00000254126	CD8B2	125	65	51	405	1206	329	0.317427	0.136295	0.145997	1.044	3.71652	0.909643	4.25103e-06	3.21901	up
Homo_sapiens_newGene_39368	Homo_sapiens_newGene_39368	58	74	93	1283	462	55	0.127263	0.133905	0.230104	3.07457	1.23573	0.234915	0.00101995	3.19321	up
Homo_sapiens_newGene_48920	Homo_sapiens_newGene_48920	0	20	0	309	238	68	0	0.137288	0	1.96335	1.48815	0.636527	0.00226197	5.10727	up
ENSG00000225614	ZNF469	3647	15156	2432	1630	1162	2415	3.36692	11.5572	2.53793	1.52679	1.29968	2.42891	0.00406588	-1.89946	down
ENSG00000115232	ITGA4	638	611	1045	90	136	217	1.91271	1.84988	3.4571	0.266472	0.544077	0.690633	3.40811e-05	-2.26455	down
ENSG00000101000	PROCR	3172	2886	2266	6147	6626	5078	29.0211	21.6738	23.8413	57.3998	74.2251	51.364	8.42808e-06	1.27578	up
ENSG00000054277	OPN3	846	1004	752	211	231	519	4.26097	4.85065	4.21449	1.08586	1.56238	3.44478	0.00780746	-1.31175	down
ENSG00000120915	EPHX2	381	442	473	1319	958	583	1.48481	1.42274	2.21923	5.38068	4.70786	2.55659	0.00772187	1.31023	up
ENSG00000100985	MMP9	15181	9368	643	73	25	127	79.6893	40.6074	3.81008	0.388167	0.157187	0.722195	1.02885e-14	-6.60393	down
ENSG00000162745	OLFML2B	21406	25359	6922	7005	3305	6005	83.5367	83.1913	30.5345	27.9144	15.916	26.0721	0.00257015	-1.53225	down
ENSG00000197769	MAP1LC3C	346	86	862	83	35	107	3.58352	0.73142	10.1068	0.869128	0.437728	1.20107	0.00850644	-2.4248	down
ENSG00000121966	CXCR4	1340	2946	3149	23	760	374	9.5946	17.3128	23.8363	0.160204	6.61457	2.75108	0.00416698	-2.58129	down
ENSG00000034510	TMSB10	5534	15630	8514	2132	1968	3572	136.808	319.099	237.943	53.4888	58.9444	96.2376	0.00010557	-1.83819	down
ENSG00000172667	ZMAT3	6387	4942	6388	2386	3353	3459	9.25077	6.6556	10.0664	3.86695	5.80928	6.2407	0.00604538	-0.798341	down
ENSG00000134198	TSPAN2	6769	5391	4912	12252	12132	8445	26.5171	18.4893	21.6736	51.7629	57.5067	36.1667	0.000238558	1.12485	up
ENSG00000172349	IL16	7163	4895	4752	10422	18547	11982	12.7375	11.9236	17.6103	21.1116	40.9011	34.94	1.39535e-05	1.46049	up
Homo_sapiens_newGene_49248	Homo_sapiens_newGene_49248	412	385	574	1766	1113	620	1.41591	1.47375	2.25289	5.45625	2.83718	2.3452	0.00502863	1.52216	up
ENSG00000107551	RASSF4	2112	2370	1837	532	1067	1175	8.01868	7.18393	7.91837	2.19405	5.85626	4.84754	0.00808932	-1.04855	down
ENSG00000106686	SPATA6L	130	143	140	765	489	291	0.890522	0.778071	1.0861	5.40375	4.09061	2.22583	0.000374912	2.08151	up
ENSG00000108932	SLC16A6	188	337	553	19	65	68	0.640755	1.44866	2.01053	0.060477	0.249898	0.23641	0.000582676	-2.74019	down
ENSG00000011465	DCN	375592	161743	184312	455970	653625	544915	1296.21	461.511	675.34	1394.26	2831.96	1909.63	0.000123117	1.38918	up
ENSG00000167460	TPM4	57299	70767	46976	23749	23765	33638	291.12	298.509	273.475	123.815	146.26	186.07	0.000740309	-0.962018	down
ENSG00000146054	TRIM7	318	421	204	842	968	761	1.51601	1.57556	0.992266	3.95776	5.51265	3.89435	0.0002944	1.61686	up
ENSG00000131196	NFATC1	4342	4365	3241	5488	5029	7133	13.4803	12.464	11.518	17.8692	18.1692	22.574	0.00755561	0.718384	up
ENSG00000011347	SYT7	132	478	1095	83	79	140	0.331959	1.02387	3.36243	0.211368	0.239679	0.41647	0.00331329	-2.43227	down
ENSG00000106258	CYP3A5	89	82	130	361	612	277	0.37814	0.271175	0.601676	1.56291	3.43131	1.35197	0.000310206	2.20514	up
ENSG00000119508	NR4A3	1226	285	614	80	110	236	3.35639	0.789711	1.51633	0.172595	0.285848	0.674411	0.0016537	-2.15187	down
ENSG00000134755	DSC2	917	971	1218	225	362	242	0.911925	0.95878	1.36942	0.226238	0.436433	0.262266	5.44398e-05	-1.76146	down
ENSG00000137491	SLCO2B1	7239	17281	10588	377	4395	4038	21.1372	41.6974	37.2995	1.07316	16.9887	14.5498	0.00928898	-1.89229	down
ENSG00000136842	TMOD1	830	1502	1221	3538	3565	3308	3.05297	4.54927	5.06115	13.2156	15.8591	13.2354	6.97252e-06	1.68977	up
ENSG00000138685	FGF2	2753	463	2205	3614	8255	3783	5.26493	0.909549	4.58519	7.17608	19.5721	7.6948	0.00662159	1.71384	up
ENSG00000148655	LRMDA	691	301	373	1520	1388	489	4.11708	2.21127	3.20695	7.11753	7.52775	4.01355	0.00866684	1.53556	up
ENSG00000100307	CBX7	3817	3105	2322	6304	5162	5359	11.4929	7.72163	7.93663	19.3102	18.8135	17.6361	0.00032785	1.04433	up
ENSG00000163710	PCOLCE2	21215	4380	16914	24705	58057	29718	128.957	22.1955	116.045	152.911	428.351	196.724	0.00567066	1.5838	up
ENSG00000005379	TSPOAP1	931	668	751	3554	1395	1056	2.27579	0.918184	1.3907	8.61115	4.42065	1.98707	0.00456681	1.55464	up
ENSG00000082458	DLG3	1271	930	595	1624	1560	1580	3.18158	1.85461	1.69325	4.44878	4.94453	4.56564	0.00823101	0.956249	up
ENSG00000007264	MATK	90	522	106	15	12	43	0.512319	2.49995	1.36458	0.087333	0.078764	0.269003	0.0015692	-3.26372	down
ENSG00000277443	MARCKS	6352	4478	3394	876	1375	2961	18.2197	10.606	11.0042	2.54746	4.7777	9.25629	0.00543643	-1.30411	down
ENSG00000133874	RNF122	764	495	375	116	186	151	5.00905	2.67801	2.77742	0.769319	1.47203	1.07331	0.000821757	-1.66774	down
ENSG00000143061	IGSF3	4020	3472	2180	5568	5991	4306	6.77453	4.845	4.16518	9.73161	12.3671	8.04909	0.00758905	0.901428	up
ENSG00000058085	LAMC2	100	146	625	19	40	38	0.235862	0.324533	1.85318	0.044974	0.115269	0.097042	0.00113162	-3.09733	down
ENSG00000138798	EGF	18	9	11	236	159	63	0.044494	0.017874	0.030945	0.600583	0.483897	0.171274	4.80466e-05	3.80651	up
ENSG00000153823	PID1	1668	1489	550	3732	2581	2236	8.02324	5.91667	3.57892	18.3052	15.4411	11.9487	0.00333639	1.4123	up
ENSG00000184979	USP18	302	198	149	134	246	3576	1.73414	0.937218	0.964067	0.782954	1.71174	22.442	0.006734	2.70476	up
ENSG00000077063	CTTNBP2	632	1933	1325	162	262	353	1.51366	3.59095	3.69887	0.335889	0.784449	1.00693	0.000102901	-2.22153	down
ENSG00000175591	P2RY2	164	166	214	477	374	385	0.842406	0.706401	1.11085	2.59332	2.31464	2.18848	0.00641964	1.334	up
ENSG00000124813	RUNX2	2832	3595	2410	672	930	972	7.06128	8.80868	6.32594	2.0465	2.76028	2.51715	7.1898e-07	-1.63141	down
ENSG00000135318	NT5E	11721	13212	14010	17827	16055	35273	40.7291	37.0902	55.545	63.2868	67.5443	132.996	0.00994668	0.948752	up
ENSG00000162772	ATF3	2017	1337	1448	370	235	453	13.3417	7.17838	11.9316	3.45746	1.97624	3.49841	3.0688e-07	-2.02	down
ENSG00000018280	SLC11A1	348	2651	2768	77	138	569	1.40304	9.74573	13.2371	0.246039	0.5992	3.73438	0.00117669	-2.84701	down
ENSG00000189157	FAM47E	123	18	153	631	379	267	0.437702	0.108703	1.29245	2.03144	1.60037	0.994659	0.00744198	2.29653	up
ENSG00000019505	SYT13	220	488	106	1560	1266	490	0.522884	0.960645	0.285049	3.8112	3.66716	1.27295	0.00158953	2.21844	up
ENSG00000160255	ITGB2	2603	8440	8824	479	1665	1968	11.0356	29.169	41.9012	2.0451	8.60793	8.90122	0.000486761	-2.19351	down
ENSG00000136295	TTYH3	8285	17745	5044	2993	2420	5286	21.9214	38.2442	14.9463	8.72267	7.9251	15.0214	0.00653846	-1.40311	down
ENSG00000141429	GALNT1	10785	8443	9701	4027	5131	6084	35.1572	22.5259	38.2379	13.3838	20.7784	22.2798	0.00319939	-0.775211	down
ENSG00000131386	GALNT15	13123	8071	14523	21626	33291	65041	36.4166	17.8917	43.8725	60.411	114.57	198.539	2.57457e-05	1.86689	up
ENSG00000170166	HOXD4	339	155	151	648	485	428	2.83122	1.06531	1.42616	5.50711	4.91402	3.89913	0.00542723	1.48421	up
ENSG00000100292	HMOX1	2472	3559	4538	241	948	1536	16.6328	19.7763	34.5231	1.66175	7.74803	11.2603	0.00243612	-1.8699	down
ENSG00000177398	UMODL1	71	84	39	456	222	252	0.157775	0.15272	0.097787	1.02915	0.599749	0.698179	0.00024752	2.44965	up
ENSG00000168032	ENTPD3	172	824	90	56	37	52	0.746357	2.95221	0.41209	0.226497	0.178583	0.228288	0.00324793	-2.75876	down
ENSG00000105877	DNAH11	160	11	272	4252	170	269	0.138347	0.007794	0.265859	3.73661	0.177893	0.253538	0.00267461	3.60572	up
Homo_sapiens_newGene_8118	Homo_sapiens_newGene_8118	195	86	545	0	0	0	0.236867	0.085528	0.747137	0	0	0	2.50346e-10	-10.4403	down
ENSG00000134986	NREP	13738	7829	9261	4115	4562	6139	68.2409	32.5993	52.0128	22.4456	27.3579	33.0276	0.00293322	-0.892828	down
ENSG00000204287	HLA-DRA	18568	62110	52278	2114	14208	17232	178.452	492.184	566.176	20.5488	164.961	179.917	0.00610027	-1.90928	down
ENSG00000090104	RGS1	1481	2566	13519	79	296	949	13.0504	18.6231	136.013	0.751074	3.15254	9.24062	5.05058e-05	-3.71993	down
Homo_sapiens_newGene_52591	Homo_sapiens_newGene_52591	54	39	62	144	132	358	0.176283	0.067965	0.286388	0.333385	0.676781	0.999707	0.00384984	2.1495	up
ENSG00000196743	GM2A	5207	4560	5520	2823	2730	2635	16.724	12.1676	19.8581	9.06291	10.578	9.74961	0.00624376	-0.745174	down
ENSG00000162645	GBP2	3826	2739	2022	5783	5964	6279	18.7711	12.4201	11.5622	31.3103	33.1803	28.9362	1.77062e-05	1.25056	up
ENSG00000123500	COL10A1	1461	401	135	58	79	0	6.56312	1.49211	0.533025	0.203649	0.332107	0	0.00706477	-3.56942	down
ENSG00000087303	NID2	12121	13043	13031	6859	3268	5025	31.3041	28.8082	38.4088	18.0541	10.3031	15.0894	0.00148369	-1.17545	down
ENSG00000119535	CSF3R	259	745	397	21	89	139	0.925888	2.25718	1.6579	0.075257	0.377736	0.540585	0.00327862	-2.40098	down
ENSG00000185697	MYBL1	470	161	274	651	934	598	1.10918	0.313198	0.730341	2.77067	4.1917	2.3199	0.00566945	1.46558	up
ENSG00000121933	TMIGD3	138	63	1992	14	36	98	1.24723	0.411238	20.149	0.107306	0.447106	0.887698	0.00115389	-3.88447	down
ENSG00000007171	NOS2	157	62	60	330	888	607	0.458973	0.148019	0.196697	0.98059	3.19907	1.94065	3.78799e-06	2.90546	up
ENSG00000138615	CILP	44819	39007	64146	609623	685850	342949	96.5048	69.36	156.142	1332.2	1789.83	804.801	1.24099e-18	3.62674	up
ENSG00000122254	HS3ST2	792	739	1532	33	135	338	4.2289	3.25704	9.3356	0.168544	0.86012	1.9547	0.00123897	-2.52807	down
ENSG00000177106	EPS8L2	2287	2164	1677	4915	3310	4382	10.4501	7.81533	8.75227	22.0586	19.0296	22.0429	7.22184e-05	1.20934	up
ENSG00000177103	DSCAML1	164	266	336	1527	743	608	0.424034	0.507696	0.674886	3.19374	1.88162	1.17698	0.000513594	2.06113	up
ENSG00000116661	FBXO2	208	90	44	1271	911	198	1.6343	0.40811	0.271202	9.85425	8.5903	1.69221	0.00016218	3.06244	up
ENSG00000080854	IGSF9B	859	617	973	4576	2481	2106	2.81095	1.54666	2.89409	13.6637	8.66125	6.9802	5.26854e-06	2.07807	up
ENSG00000185070	FLRT2	6192	2017	6149	1009	2041	1991	2.43507	0.611784	2.53403	0.372793	0.904938	0.789873	0.00724792	-1.36211	down
ENSG00000015520	NPC1L1	34	30	68	345	155	103	0.080861	0.058951	0.185421	0.848926	0.454102	0.271985	0.00670885	2.35194	up
ENSG00000176170	SPHK1	1528	9261	929	372	810	1305	9.31888	46.6764	7.23417	2.55673	6.32767	8.29159	0.00827182	-2.12934	down
ENSG00000103994	ZNF106	31325	21671	22060	11681	15402	12493	39.8265	23.0705	33.6172	15.7856	23.5999	17.4796	0.00491972	-0.750394	down
ENSG00000128482	RNF112	305	196	392	629	1022	589	1.16393	0.628306	1.68889	2.51	4.72563	2.4485	0.00397012	1.4792	up
ENSG00000179344	HLA-DQB1	377	5400	949	481	405	417	2.65934	33.5995	7.57977	3.6353	3.46771	3.21226	0.00699113	-2.24087	down
ENSG00000151726	ACSL1	3822	4660	5884	1247	2044	2792	12.4035	12.5114	22.2729	4.74537	8.19555	9.75205	0.00517436	-1.12674	down
ENSG00000103710	RASL12	1698	587	612	2247	2813	2881	8.05365	2.24794	3.21123	10.6714	15.9483	14.8815	0.000284763	1.65893	up
ENSG00000244682	FCGR2C	1750	5046	4115	214	1260	1525	14.2284	36.2153	42.5019	1.75814	12.3948	13.4917	0.00993435	-1.7799	down
ENSG00000071054	MAP4K4	27108	44385	19947	15443	9941	13590	53.1793	79.4248	43.1766	29.4814	22.0779	27.1368	0.00636117	-1.07004	down
ENSG00000243649	CFB	4308	4174	6457	7138	6898	20361	18.5155	14.8537	31.3842	31.2903	35.8968	95.1442	0.00698408	1.3016	up
ENSG00000122862	SRGN	3576	3701	7339	1224	1269	2716	36.2948	31.0204	84.2122	12.6089	15.603	30.0422	0.00417898	-1.39317	down
ENSG00000175130	MARCKSL1	1264	2889	744	362	394	266	9.1179	17.2153	6.06343	2.64931	3.43956	2.08787	0.000294123	-2.09295	down
ENSG00000006016	CRLF1	5376	7881	12596	12177	23634	26476	36.8646	44.6504	97.4377	84.7302	196.417	197.587	0.00305988	1.36839	up
Homo_sapiens_newGene_32180	Homo_sapiens_newGene_32180	736	288	628	1345	1742	1469	1.0946	0.537795	1.26702	1.96122	2.4393	2.71559	0.000287902	1.63286	up
ENSG00000145107	TM4SF19	214	301	82	12	0	18	2.42238	2.51201	0.824441	0.091645	0	0.327893	0.00120839	-4.16512	down
ENSG00000064309	CDON	26858	24948	33235	78393	76075	62244	43.8585	31.9703	59.2691	129.194	145.829	109.792	7.5348e-07	1.50335	up
ENSG00000180155	LYNX1	3793	3558	2239	5935	5107	6336	10.5257	7.86294	7.05816	17.966	17.0961	19.5376	0.000478157	1.02888	up
ENSG00000154864	PIEZO2	18523	9230	15281	1232	3934	6223	24.8929	11.4422	26.6763	1.64461	6.96586	9.42385	0.000877538	-1.78793	down
ENSG00000196735	HLA-DQA1	849	16613	1786	258	665	199	6.54353	105.766	15.5804	2.01799	4.61895	1.65193	2.08041e-05	-3.9623	down
ENSG00000157856	DRC1	160	172	198	621	272	454	0.785946	0.695485	1.10044	3.23915	1.65466	2.66265	0.00694157	1.49869	up
ENSG00000161381	PLXDC1	19422	14575	12413	2757	5065	7871	43.9246	26.7078	34.1409	6.50883	16.4167	19.5154	0.000334131	-1.4189	down
ENSG00000133026	MYH10	10333	9554	6446	3532	4233	2298	16.9054	13.1446	12.0208	6.20894	8.59224	4.05586	0.00104744	-1.20099	down
ENSG00000275395	FCGBP	3939	5273	2975	1110	1448	2667	6.70411	7.55239	5.48597	1.84366	2.92473	5.08805	0.00905845	-1.09006	down
ENSG00000114573	ATP6V1A	5135	7961	3999	1890	2203	2965	13.7261	17.5812	12.0956	5.12372	7.13784	8.64074	0.00220737	-1.13308	down
ENSG00000139289	PHLDA1	11274	6840	7489	3147	2799	4212	21.8035	11.7051	17.1159	6.76946	7.11543	8.64633	8.57412e-05	-1.16778	down
ENSG00000101230	ISM1	2164	1477	1212	7087	3516	1928	10.2318	5.76519	6.47692	34.011	20.1477	9.93405	0.00280049	1.58598	up
ENSG00000185483	ROR1	2839	2859	2209	832	847	1598	6.53392	5.40237	6.28342	2.07273	2.52111	3.73727	0.00187186	-1.13037	down
ENSG00000050555	LAMC3	228	145	71	927	1503	228	0.455518	0.239165	0.159384	1.88002	3.67005	0.49479	0.000190077	2.81444	up
ENSG00000136997	MYC	10247	5955	5332	920	2612	2738	54.2747	26.3488	32.6308	5.18284	16.6424	15.8084	0.000437113	-1.61624	down
ENSG00000136244	IL6	294	88	131	12	9	0	3.086	0.684649	1.3212	0.097312	0.077862	0	0.000848431	-4.35803	down
ENSG00000102678	FGF9	188	27	53	341	1634	877	0.543581	0.063751	0.173162	1.00315	5.75173	2.77452	6.9251e-06	3.63406	up
ENSG00000185885	IFITM1	3637	2394	2210	2500	3645	27504	52.1571	28.3464	35.8302	36.3806	63.3751	429.927	0.00418013	2.1327	up
ENSG00000164932	CTHRC1	1971	4699	2752	561	215	839	19.3436	38.2452	30.2478	5.67981	2.65329	9.56809	2.2997e-05	-2.42987	down
ENSG00000163827	LRRC2	256	193	66	536	852	496	0.61374	0.381844	0.178964	1.40869	2.49199	1.29953	0.000707731	2.07842	up
ENSG00000128606	LRRC17	2183	1983	3387	890	453	408	13.8958	10.618	24.0672	6.02788	3.45183	3.20016	8.74763e-05	-1.94983	down
ENSG00000170271	FAXDC2	2680	675	810	3507	3666	2268	10.5906	2.45217	3.64133	15.199	18.3363	9.85383	0.0095942	1.41721	up
ENSG00000069188	SDK2	7790	11984	5745	26016	11655	23894	9.08071	11.5432	7.82179	30.7129	16.7609	30.2505	0.000989363	1.4285	up
Homo_sapiens_newGene_20649	Homo_sapiens_newGene_20649	1640	956	860	2136	2977	1532	3.35931	2.20236	1.74856	4.91796	6.08989	3.76546	0.00660317	1.14218	up
ENSG00000164761	TNFRSF11B	1596	455	699	3698	7656	3878	8.1576	1.91567	4.03224	19.3828	47.5234	21.6686	2.73288e-07	2.6797	up
ENSG00000120738	EGR1	31441	11871	23211	7930	1936	4217	122.863	38.3074	102.537	31.45	9.16825	17.9581	0.000244797	-2.04423	down
ENSG00000129450	SIGLEC9	295	911	825	54	180	218	2.12604	5.31774	6.75357	0.347766	1.55082	1.75856	0.00408906	-2.08285	down
ENSG00000171951	SCG2	149	473	516	66	44	55	0.708346	1.85601	2.7717	0.314995	0.252507	0.285241	0.000296048	-2.67297	down
ENSG00000153012	LGI2	3686	5701	3842	482	1237	1018	7.03181	8.98068	8.28427	0.932419	2.85818	2.11484	1.34966e-06	-2.13823	down
ENSG00000211445	GPX3	14188	13836	12078	43350	39865	34998	102.223	80.5187	97.1328	313.571	349.731	273.893	1.47845e-11	1.7273	up
ENSG00000123342	MMP19	1607	8106	6920	741	169	1261	7.41043	34.6201	32.2988	3.4389	1.00185	6.33199	0.000141659	-2.86121	down
ENSG00000205236	AC105052.1	1353	295	519	2611	1133	2158	4.64702	0.83466	2.01489	9.10344	4.71423	8.0806	0.00513031	1.66325	up
ENSG00000178031	ADAMTSL1	523	1247	2070	208	273	210	0.939151	1.83795	4.16691	0.435833	0.734266	0.571726	0.00010006	-2.37001	down
ENSG00000178038	ALS2CL	555	602	478	3005	1259	825	1.47062	1.33254	1.45723	8.18689	4.12502	2.41587	0.00119549	1.83322	up
ENSG00000110328	GALNT18	2677	1531	1622	5530	3444	3151	13.1068	6.19059	8.97739	27.4801	20.4406	16.8133	0.00139824	1.25447	up
ENSG00000134627	PIWIL4	1111	1027	979	2696	3009	2361	4.38259	2.89023	4.78142	10.5352	14.237	9.66487	1.54142e-07	1.53715	up
Homo_sapiens_newGene_68088	Homo_sapiens_newGene_68088	103	190	105	15	15	35	0.526462	0.832019	0.60546	0.201895	0.089313	0.193148	0.00522773	-2.49576	down
Homo_sapiens_newGene_113717	Homo_sapiens_newGene_113717	105	64	119	839	432	179	0.322174	0.203707	0.5701	2.1263	1.38085	0.732175	0.000625672	2.52476	up
ENSG00000188227	ZNF793	282	123	237	732	508	438	1.04359	0.487719	1.01069	2.99333	1.9251	1.72138	0.00393941	1.57092	up
ENSG00000078295	ADCY2	1436	604	193	2944	3618	1184	2.72431	0.928933	0.405568	5.58749	8.32104	2.44274	0.00287477	2.05208	up
ENSG00000110427	KIAA1549L	1403	7302	1992	412	342	777	1.78197	8.07537	2.50147	0.688948	0.603074	1.1668	4.45216e-05	-2.69754	down
ENSG00000103187	COTL1	2906	17517	3122	2201	1628	1432	19.3506	96.4563	23.6234	15.005	13.3087	10.7373	0.0033772	-2.01385	down
ENSG00000126803	HSPA2	1624	1963	1796	3555	2395	3213	7.19566	7.18319	8.99412	8.82889	12.5599	15.5173	0.00513291	0.917679	up
Homo_sapiens_newGene_66377	Homo_sapiens_newGene_66377	4	5	62	695	67	77	0.01045	0.010792	0.184123	1.89325	0.213012	0.265431	0.00639524	3.68436	up
ENSG00000128016	ZFP36	19070	7998	6101	3723	2416	3454	134.212	46.1323	48.2724	26.7641	21.2228	27.0769	0.00035621	-1.57824	down
ENSG00000154096	THY1	23960	24221	14723	10179	8441	12245	83.9133	70.2596	57.9448	35.8413	35.5404	46.6661	0.00369779	-0.863207	down
ENSG00000096696	DSP	714	238	244	4260	1831	3903	0.89329	0.24579	0.343932	6.53901	2.77709	5.32402	8.70901e-10	3.27453	up
ENSG00000087086	FTL	47931	224384	151474	35557	31607	49415	669.433	2587.96	2391.59	503.992	535.003	752.164	0.00123113	-1.76056	down
ENSG00000118503	TNFAIP3	2701	4113	3339	461	1258	1204	7.5958	9.7964	10.8126	1.33273	4.23134	3.47966	0.000316484	-1.6732	down
Homo_sapiens_newGene_17226	Homo_sapiens_newGene_17226	137	133	261	2041	1145	737	0.619174	0.451196	1.73511	3.6796	1.84165	1.18289	2.67869e-07	3.04206	up
ENSG00000120885	CLU	130740	178236	159502	1191516	1056118	800423	604.785	722.921	978.533	5917.68	6018.6	3827.45	7.43175e-18	2.85837	up
ENSG00000204257	HLA-DMA	3499	9675	9199	452	3036	2493	39.1814	93.7914	115.958	5.01274	40.534	30.1844	0.00700375	-1.81197	down
Homo_sapiens_newGene_47409	Homo_sapiens_newGene_47409	104	79	120	1104	88	460	0.402519	0.435972	0.665998	3.91526	0.504744	2.22186	0.0025336	2.62418	up
ENSG00000204252	HLA-DOA	643	4733	2912	78	523	526	2.25526	13.7654	11.6821	0.275021	2.22499	2.0546	0.000584994	-2.80198	down
ENSG00000196935	SRGAP1	4782	3828	4002	1891	1514	2344	2.94693	1.77044	2.61865	1.17911	1.01981	1.3576	0.000564008	-0.978592	down
ENSG00000147642	SYBU	2720	1178	1723	2454	3343	5286	12.4017	4.17156	8.3839	10.7754	17.7431	25.3235	0.00628109	1.13881	up
ENSG00000173110	HSPA6	241	788	1045	101	112	220	1.24564	3.3616	6.10652	0.527343	0.699172	1.23648	0.00198646	-2.1847	down
ENSG00000182580	EPHB3	1451	2280	1821	685	647	425	4.19792	5.45014	5.95776	2.01164	2.26973	1.34076	0.000406088	-1.50306	down
ENSG00000169429	CXCL8	101	92	873	2	0	12	0.721848	0.552266	7.21847	0.009976	0	0.212178	6.11374e-06	-6.24511	down
ENSG00000078053	AMPH	3435	8169	1567	1305	1279	1309	14.0958	29.5422	7.81158	5.59906	6.46686	5.7109	0.00486607	-1.59769	down
ENSG00000235750	KIAA0040	7751	5073	5311	9825	11974	13456	21.3529	11.4211	16.6693	27.173	39.3335	39.5623	1.89278e-05	1.12478	up
