# Supplementary material for: Analysis of differentially expressed genes in torn rotator cuff tendon tissues in diabetic patients through RNA-sequencing
Source: BMC Musculoskelet Disord. 2024 Jan 3;25:31. doi: 10.1186/s12891-023-07149-4 (PMC10763306; doi:10.1186/s12891-023-07149-4)
Supplement: Supplementary file 5 — Supplementary Material 4. QPCR validation of differentially expressed mRNAs [file 12891_2023_7149_MOESM5_ESM.xlsx]

## Sheet: N-1_N-6_N-7_vs_DM-1_DM-2_DM-5.D
Table S4. Differentially expressed LncRNAs
#ID	Symbol	N-1_Count	N-2_Count	N-3_Count	DM-1_Count	DM-2_Count	DM-3_Count	N-1_FPKM	N-2_FPKM	N-3_FPKM	DM-1_FPKM	DM-2_FPKM	DM-3_FPKM	Pvalue	log2FC	regulated
MSTRG.166890.1	MSTRG.166890.1	44	7	73	5	10	3	0.337106	0.038995	0.640337	0.034547	0.093548	0.021974	0.00515598	-2.81817	down
MSTRG.87295.6	MSTRG.87295.6	0	0	0	5	5	9	0	0	0	0.129504	0.180977	0.291017	0.00900876	4.98366	up
MSTRG.126732.1	MSTRG.126732.1	1	0	0	139	34	74	0.004004	0	0	0.655536	0.191009	0.3714	1.08282e-07	7.63895	up
MSTRG.16409.1	MSTRG.16409.1	210	302	760	220	229	109	1.35551	1.61212	5.55964	1.44125	1.79536	0.768236	0.00545835	-1.30675	down
MSTRG.35998.41	MSTRG.35998.41	13	12	50	127	107	86	0.081806	0.063034	0.35803	0.818633	0.823042	0.593717	0.00064159	2.04558	up
MSTRG.2278.1	MSTRG.2278.1	103	64	176	59	68	37	1.22215	0.629835	2.36352	0.706243	0.976643	0.471373	0.00995953	-1.18046	down
MSTRG.12914.1	MSTRG.12914.1	58	4	47	2	7	0	0.611211	0.028931	0.556672	0.020144	0.077843	0	0.00581382	-3.72486	down
MSTRG.10269.1	MSTRG.10269.1	112	116	127	15	50	34	0.669119	0.573026	0.855883	0.087324	0.362721	0.215959	0.000827963	-2.01781	down
MSTRG.79528.1	MSTRG.79528.1	62	39	65	21	13	11	0.475364	0.246353	0.562949	0.163117	0.116746	0.0848	0.000707492	-2.06606	down
MSTRG.36766.1	MSTRG.36766.1	0	22	13	228	223	13	0	0.070084	0.055318	0.920866	1.07651	0.055653	0.00542286	3.30425	up
MSTRG.17527.1	MSTRG.17527.1	82	34	45	257	194	298	0.151878	0.052043	0.09298	0.485001	0.438672	0.60439	6.26622e-05	2.0658	up
MSTRG.70695.1	MSTRG.70695.1	0	0	0	12	12	10	0	0	0	0.213802	0.261183	0.186776	0.00153258	5.75889	up
MSTRG.16086.3	MSTRG.16086.3	199	164	299	88	75	106	0.751158	0.509604	1.27632	0.333663	0.340438	0.43577	0.000455609	-1.40722	down
MSTRG.154093.2	MSTRG.154093.2	0	2	3	14	10	97	0	0.007861	0.023194	0.108743	0.088436	0.842546	0.00106612	4.643	up
MSTRG.73501.1	MSTRG.73501.1	20	5	5	120	53	22	0.226569	0.046972	0.062439	1.42735	0.747465	0.281398	0.00894183	2.39996	up
MSTRG.79644.1	MSTRG.79644.1	50	156	77	24	29	21	0.580855	1.51811	1.02408	0.277107	0.404345	0.2593	0.00121902	-2.26255	down
MSTRG.175439.1	MSTRG.175439.1	266	220	398	770	772	410	0.825023	0.561941	1.39406	2.42359	2.90202	1.38577	0.00239192	0.966768	up
MSTRG.101018.1	MSTRG.101018.1	22	26	56	9	10	8	0.490356	0.479706	1.46176	0.198967	0.272189	0.200888	0.00811309	-2.05567	down
MSTRG.170219.8	MSTRG.170219.8	14	19	21	2	4	0	0.308666	0.359905	0.550402	0.025006	0.095795	0	0.00649735	-3.44051	down
MSTRG.193343.2	MSTRG.193343.2	169	168	350	86	76	129	0.972669	0.797443	2.27906	0.500542	0.531271	0.806653	0.00524889	-1.30351	down
MSTRG.134083.1	MSTRG.134083.1	12	19	40	0	0	0	0.358002	0.486487	1.37709	0	0	0	2.7962e-05	-7.11114	down
MSTRG.51678.1	MSTRG.51678.1	0	0	0	5	21	6	0	0	0	0.072104	0.344425	0.092607	0.00358679	5.65515	up
MSTRG.10148.8	MSTRG.10148.8	21	28	118	0	0	0	0.145777	0.165187	0.953592	0	0	0	1.21901e-07	-8.24177	down
MSTRG.128261.2	MSTRG.128261.2	4	8	29	0	0	0	0.117717	0.213752	1.13144	0	0	0	0.00114702	-6.23076	down
MSTRG.204593.24	MSTRG.204593.24	158	65	98	306	263	247	0.574225	0.194343	0.402641	1.12864	1.15528	0.976577	0.00722332	1.17003	up
MSTRG.139044.2	MSTRG.139044.2	10	6	27	72	55	46	0.066513	0.034253	0.21853	0.523696	0.47515	0.356966	0.00466079	1.94568	up
MSTRG.145793.1	MSTRG.145793.1	8	0	0	51	36	45	0.051826	0	0	0.362221	0.303183	0.346304	0.00479438	3.85194	up
MSTRG.2425.5	MSTRG.2425.5	0	0	0	9	4	24	0	0	0	0.087309	0.048946	0.274098	0.00235859	6.00666	up
MSTRG.8995.1	MSTRG.8995.1	0	0	0	20	6	26	0	0	0	0.354342	0.123702	0.497987	0.000533827	6.4376	up
MSTRG.41708.1	MSTRG.41708.1	0	0	0	11	5	7	0	0	0	0.409876	0.190611	0.261938	0.00581545	5.18606	up
MSTRG.69423.25	MSTRG.69423.25	41	215	163	28	19	45	0.613038	2.66766	2.77196	0.423096	0.341423	0.7316	0.001761	-2.39432	down
MSTRG.103087.1	MSTRG.103087.1	23	97	46	2	9	0	0.243226	0.868598	0.559338	0.011033	0.111465	0	0.00020139	-4.31885	down
MSTRG.37806.1	MSTRG.37806.1	10	14	30	1	3	0	0.50073	0.581434	1.67892	0.047015	0.175041	0	0.00409632	-3.91384	down
MSTRG.66635.1	MSTRG.66635.1	0	1	0	32	5	16	0	0.002836	0	0.137406	0.025715	0.07027	0.0024187	5.41528	up
MSTRG.7122.1	MSTRG.7122.1	0	0	3	13	38	14	0	0	0.069917	0.293472	1.01866	0.335736	0.00414192	4.45678	up
MSTRG.144486.1	MSTRG.144486.1	75	73	333	13	42	31	0.730841	0.593495	3.70457	0.128684	0.498263	0.329479	0.000486056	-2.44602	down
MSTRG.71204.1	MSTRG.71204.1	2	2	0	107	73	21	0.026313	0.013132	0	1.51006	1.23097	0.310464	3.4036e-06	5.29371	up
MSTRG.163887.3	MSTRG.163887.3	75	19	55	4	11	0	0.177475	0.03737	0.146731	0.007316	0.031245	0	0.00136843	-3.50919	down
MSTRG.134416.1	MSTRG.134416.1	66	47	89	20	39	10	0.454751	0.270887	0.698507	0.136423	0.324323	0.071428	0.00697464	-1.72945	down
MSTRG.36770.1	MSTRG.36770.1	0	0	10	50	91	20	0	0	0.102167	0.455736	0.996907	0.198581	0.00235464	4.07866	up
MSTRG.168964.2	MSTRG.168964.2	95	46	82	174	264	164	0.529491	0.210434	0.514135	0.984151	1.78217	0.994279	0.00332176	1.27589	up
MSTRG.184195.1	MSTRG.184195.1	0	0	0	14	15	35	0	0	0	0.196939	0.246127	0.537198	0.000138979	6.76821	up
MSTRG.184270.1	MSTRG.184270.1	18	15	0	108	133	60	0.086411	0.05931	0	0.527649	0.773575	0.311874	0.00684747	2.7903	up
MSTRG.68576.1	MSTRG.68576.1	0	0	0	15	23	6	0	0	0	0.573134	1.10617	0.236811	0.000979079	6.07816	up
MSTRG.72662.1	MSTRG.72662.1	0	0	0	75	31	24	0	0	0	0.636468	0.309641	0.213115	1.20111e-06	7.63273	up
MSTRG.26286.1	MSTRG.26286.1	13	72	149	13	0	0	0.228015	1.07519	3.08082	0.223298	0	0	0.00133893	-4.41535	down
MSTRG.120436.1	MSTRG.120436.1	5	0	15	62	81	26	0.020697	0	0.071461	0.27165	0.429778	0.122184	0.00307689	3.0762	up
MSTRG.132785.1	MSTRG.132785.1	73	119	131	39	41	5	0.707123	0.959639	1.44718	0.383388	0.484803	0.043233	0.00217087	-2.22262	down
MSTRG.1404.1	MSTRG.1404.1	110	111	151	32	36	32	0.529523	0.438473	0.818061	0.153837	0.20517	0.167407	3.37307e-06	-2.06529	down
MSTRG.145147.2	MSTRG.145147.2	0	0	0	26	3	40	0	0	0	0.332171	0.035253	0.546027	0.000360369	6.87355	up
MSTRG.199082.1	MSTRG.199082.1	0	0	0	10	18	5	0	0	0	0.1998	0.437939	0.108947	0.00258641	5.67275	up
MSTRG.100653.2	MSTRG.100653.2	0	0	3	0	128	21	0	0	0.086387	0	4.86507	0.690841	0.00419361	5.70523	up
MSTRG.73509.1	MSTRG.73509.1	0	1	1	90	21	39	0	0.001756	0.014245	2.15488	0.600015	0.994141	1.3925e-05	6.02619	up
MSTRG.100186.1	MSTRG.100186.1	62	141	164	47	41	28	0.98778	1.86265	2.97907	0.766855	0.786136	0.47834	0.000690224	-1.88302	down
MSTRG.186685.3	MSTRG.186685.3	108	144	66	15	51	2	1.05699	1.16746	0.72574	0.146876	0.602516	0.020231	0.00499003	-2.61445	down
MSTRG.168460.1	MSTRG.168460.1	0	0	0	10	25	14	0	0	0	0.186206	0.555688	0.282973	0.000477991	6.29817	up
MSTRG.76212.1	MSTRG.76212.1	90	47	210	21	38	43	0.786313	0.336297	2.07837	0.184854	0.400072	0.409055	0.00532793	-1.7457	down
MSTRG.96157.1	MSTRG.96157.1	0	0	0	6	10	8	0	0	0	0.13747	0.279828	0.206526	0.00479678	5.27871	up
MSTRG.66000.1	MSTRG.66000.1	106	57	58	220	357	174	0.622213	0.272551	0.380178	1.31281	2.54753	1.11203	0.00193744	1.53607	up
MSTRG.65007.1	MSTRG.65007.1	0	0	0	16	5	14	0	0	0	0.279667	0.096297	0.255653	0.00202725	5.82573	up
MSTRG.36304.1	MSTRG.36304.1	52	43	105	635	150	129	0.190697	0.129139	0.432121	2.36608	0.665821	0.514574	0.0012807	2.00091	up
MSTRG.173559.1	MSTRG.173559.1	0	0	0	14	8	7	0	0	0	0.32465	0.225181	0.166992	0.00299303	5.49915	up
MSTRG.1401.1	MSTRG.1401.1	300	430	307	175	43	147	0.621903	0.735645	0.718679	0.366736	0.107883	0.331583	0.00393379	-1.75006	down
MSTRG.138002.1	MSTRG.138002.1	84	74	138	23	46	23	1.92487	1.40396	3.60376	0.518472	1.2699	0.573581	0.000502046	-1.82777	down
MSTRG.165166.1	MSTRG.165166.1	100	291	635	211	69	46	0.553631	1.33913	4.0106	1.19619	0.46189	0.275899	0.00724712	-1.83023	down
MSTRG.53700.1	MSTRG.53700.1	27	17	89	6	13	3	0.501141	0.261159	1.89971	0.100563	0.283282	0.04248	0.00424796	-2.63809	down
MSTRG.31970.4	MSTRG.31970.4	44	121	37	7	11	17	0.32445	0.741535	0.304318	0.051714	0.09459	0.13557	0.00109991	-2.83396	down
MSTRG.137680.1	MSTRG.137680.1	0	0	0	6	19	17	0	0	0	0.065417	0.263611	0.217859	0.00104803	6.12095	up
MSTRG.77937.1	MSTRG.77937.1	0	0	0	43	17	75	0	0	0	0.475839	0.22196	0.881038	1.3776e-06	7.83965	up
MSTRG.148424.1	MSTRG.148424.1	77	34	74	26	22	18	1.39183	0.499956	1.50308	0.474068	0.461787	0.346268	0.00442988	-1.63298	down
MSTRG.5934.1	MSTRG.5934.1	245	233	323	835	815	469	1.22302	0.961068	1.81966	4.22853	4.93235	2.55288	0.000153717	1.19704	up
MSTRG.197946.2	MSTRG.197946.2	4	48	42	5	0	3	0.041239	0.468904	0.5652	0.049166	0	0.031291	0.00542037	-3.80859	down
MSTRG.30558.1	MSTRG.30558.1	164	60	114	751	326	252	0.340681	0.102095	0.266101	1.58207	0.818646	0.569066	0.000507835	1.76095	up
MSTRG.2770.4	MSTRG.2770.4	228	7	62	25	6	0	1.08465	0.026824	0.334816	0.117394	0.029406	0	0.00599371	-3.54248	down
MSTRG.12869.1	MSTRG.12869.1	355	191	474	0	0	0	6.67936	2.96904	10.0958	0	0	0	2.96638e-18	-10.9585	down
MSTRG.154834.1	MSTRG.154834.1	3	0	0	104	48	53	0.01994	0	0	0.789913	0.43075	0.432333	7.88867e-07	5.8814	up
MSTRG.170095.1	MSTRG.170095.1	147	81	327	40	47	85	0.742722	0.336994	1.87213	0.204284	0.283611	0.464105	0.0047724	-1.65688	down
MSTRG.161380.1	MSTRG.161380.1	60	22	107	15	23	2	0.76313	0.227304	1.53709	0.183444	0.350796	0.013895	0.007227	-2.35807	down
MSTRG.88174.2	MSTRG.88174.2	0	0	0	23	4	9	0	0	0	0.402311	0.070552	0.17077	0.00270891	5.79777	up
MSTRG.208247.4	MSTRG.208247.4	14	0	0	43	180	99	0.057853	0	0	0.18853	0.952725	0.471245	0.000758385	4.34421	up
MSTRG.73618.1	MSTRG.73618.1	15	18	151	5	5	15	0.234342	0.235367	2.84039	0.080708	0.091803	0.266926	0.0099562	-2.699	down
MSTRG.173410.1	MSTRG.173410.1	2	0	0	45	10	12	0.040876	0	0	1.1281	0.274467	0.323335	0.0038382	4.80045	up
MSTRG.24725.1	MSTRG.24725.1	0	0	0	9	17	20	0	0	0	0.166068	0.399637	0.419479	0.000579115	6.25691	up
MSTRG.176652.1	MSTRG.176652.1	0	0	0	10	4	7	0	0	0	0.16201	0.065819	0.113579	0.00756702	5.06434	up
MSTRG.155051.8	MSTRG.155051.8	237	163	138	37	64	66	1.97452	1.11985	1.29945	0.307117	0.64476	0.59327	0.000533793	-1.87946	down
MSTRG.29789.1	MSTRG.29789.1	0	0	0	18	28	24	0	0	0	0.246779	0.458326	0.355196	5.28346e-05	6.82678	up
MSTRG.133050.15	MSTRG.133050.15	287	116	329	123	133	117	2.05379	0.686252	2.66457	0.892043	1.15647	0.908568	0.00852129	-1.06853	down
MSTRG.114330.4	MSTRG.114330.4	0	0	0	99	9	16	0	0	0	0.419218	0.041854	0.072475	2.59667e-05	7.51971	up
MSTRG.139537.1	MSTRG.139537.1	0	0	0	11	6	23	0	0	0	0.296314	0.212314	0.700046	0.0013764	6.09282	up
MSTRG.2412.1	MSTRG.2412.1	0	0	0	8	5	7	0	0	0	0.278105	0.197606	0.244892	0.00757808	5.00635	up
MSTRG.148451.1	MSTRG.148451.1	11	17	23	0	2	0	0.144223	0.190824	0.362191	0	0.031282	0	0.00225512	-4.87679	down
MSTRG.90455.4	MSTRG.90455.4	0	0	0	29	18	6	0	0	0	1.3098	0.977269	0.263801	0.000553142	6.3166	up
MSTRG.202024.2	MSTRG.202024.2	74	58	196	44	38	16	0.519381	0.331742	1.56058	0.308367	0.319049	0.119012	0.00135693	-1.8479	down
MSTRG.101920.12	MSTRG.101920.12	0	0	0	12	3	10	0	0	0	0.164073	0.037439	0.143204	0.00601603	5.33753	up
MSTRG.79774.1	MSTRG.79774.1	3	7	6	151	20	13	0.021011	0.039527	0.040972	1.09391	0.172695	0.093677	0.00362215	3.16495	up
MSTRG.197390.11	MSTRG.197390.11	45	4	36	446	108	116	0.230208	0.013749	0.211572	2.36291	0.679585	0.655413	0.000338937	2.83159	up
MSTRG.13252.5	MSTRG.13252.5	719	1176	1577	184	277	667	1.87186	2.52739	4.64058	0.484825	0.872539	1.89067	0.0063047	-1.68249	down
MSTRG.72636.2	MSTRG.72636.2	8	0	0	49	103	71	0.0411	0	0	0.278241	0.695017	0.431093	0.000137058	4.61879	up
MSTRG.150181.1	MSTRG.150181.1	14	0	41	114	119	75	0.089448	0	0.297779	0.745271	0.925759	0.524415	0.00848483	2.54206	up
MSTRG.10554.3	MSTRG.10554.3	25	6	37	111	82	137	0.078374	0.014935	0.130894	0.35828	0.317712	0.474421	0.00050089	2.27121	up
MSTRG.199423.1	MSTRG.199423.1	237	573	512	52	80	68	0.806929	1.61047	1.9703	0.179518	0.328659	0.251343	1.61934e-08	-2.94426	down
MSTRG.61389.1	MSTRG.61389.1	4	37	30	0	0	0	0.041979	0.40038	0.440466	0	0	0	8.48245e-05	-7.26732	down
MSTRG.56350.2	MSTRG.56350.2	11	38	7	0	0	0	0.083661	0.236743	0.056274	0	0	0	0.000176838	-7.08117	down
MSTRG.10478.14	MSTRG.10478.14	6	5	0	83	28	21	0.063949	0.035452	0	0.898626	0.364029	0.236878	0.00791839	3.16835	up
MSTRG.10478.19	MSTRG.10478.19	0	0	0	129	57	31	0	0	0	1.28426	0.670418	0.324515	1.4109e-08	8.35466	up
MSTRG.30043.1	MSTRG.30043.1	13	0	18	209	58	22	0.068153	0	0.10586	1.12071	0.371983	0.125769	0.00439993	3.10518	up
MSTRG.148952.1	MSTRG.148952.1	8	12	0	71	47	105	0.044806	0.061224	0	0.44293	0.353197	0.703947	0.00361893	3.14249	up
MSTRG.114949.2	MSTRG.114949.2	0	0	0	57	108	9	0	0	0	0.600906	1.37678	0.096999	1.15745e-06	8.0306	up
MSTRG.169644.4	MSTRG.169644.4	0	0	0	19	9	37	0	0	0	0.344906	0.185616	0.736753	0.000172244	6.79113	up
MSTRG.20714.1	MSTRG.20714.1	0	0	2	7	9	38	0	0	0.015702	0.070835	0.105876	0.421684	0.00572941	4.90517	up
MSTRG.30560.2	MSTRG.30560.2	266	64	224	926	704	382	0.788322	0.154528	0.750945	2.78666	2.52969	1.23511	0.000588815	1.70963	up
MSTRG.3411.1	MSTRG.3411.1	11	11	6	0	0	0	0.348111	0.299761	0.213966	0	0	0	0.00160752	-5.94264	down
MSTRG.84419.1	MSTRG.84419.1	77	103	121	69	30	27	0.77885	0.862484	1.38849	0.707262	0.369716	0.297063	0.00624573	-1.4988	down
MSTRG.170094.8	MSTRG.170094.8	25	54	98	0	0	0	0.46851	0.825919	2.07402	0	0	0	1.19674e-08	-8.44861	down
MSTRG.193163.1	MSTRG.193163.1	1	0	0	9	3	26	0.009749	0	0	0.153777	0.049682	0.491824	0.00735248	5.09436	up
MSTRG.207754.1	MSTRG.207754.1	2	0	0	12	21	23	0.013798	0	0	0.154996	0.323054	0.323681	0.00384457	4.66809	up
MSTRG.24005.10	MSTRG.24005.10	33	27	64	13	16	10	0.797039	0.542924	1.76667	0.323559	0.455091	0.2439	0.00912729	-1.78496	down
MSTRG.18147.2	MSTRG.18147.2	44	50	175	0	11	0	0.2378	0.223063	1.06845	0	0.069943	0	0.000127011	-4.69747	down
MSTRG.21205.4	MSTRG.21205.4	2	0	0	10	30	22	0.019826	0	0	0.154339	0.559479	0.361029	0.00310352	4.80163	up
MSTRG.21205.5	MSTRG.21205.5	0	0	0	7	4	17	0	0	0	0.224344	0.149568	0.568276	0.00455275	5.58917	up
MSTRG.184745.1	MSTRG.184745.1	0	0	0	28	9	20	0	0	0	0.784009	0.284968	0.612642	0.000270858	6.51001	up
MSTRG.142395.1	MSTRG.142395.1	41	10	126	196	207	181	0.157471	0.030281	0.54977	0.767992	0.969176	0.764141	0.00786262	1.77369	up
MSTRG.96507.1	MSTRG.96507.1	3	14	74	0	0	0	0.088683	0.33267	2.55174	0	0	0	0.000122964	-7.3133	down
MSTRG.1488.1	MSTRG.1488.1	17	97	120	0	9	0	0.130079	0.626876	1.06678	0	0.081146	0	0.000149745	-4.93992	down
MSTRG.119363.2	MSTRG.119363.2	20	52	7	471	275	126	0.041599	0.09044	0.014543	1.00557	0.701865	0.289224	0.00020918	2.97766	up
MSTRG.81794.1	MSTRG.81794.1	3	0	0	25	9	66	0.039892	0	0	0.338771	0.14602	0.956182	0.00150387	4.99116	up
MSTRG.173899.22	MSTRG.173899.22	80	59	49	238	152	171	0.560715	0.337824	0.386338	1.69481	1.29748	1.30641	0.00515792	1.34031	up
MSTRG.109212.1	MSTRG.109212.1	0	0	0	6	5	8	0	0	0	0.272148	0.255988	0.374414	0.00858227	4.96235	up
MSTRG.188977.2	MSTRG.188977.2	0	0	0	99	16	62	0	0	0	0.840687	0.163324	0.569724	2.53345e-07	8.13802	up
MSTRG.119542.1	MSTRG.119542.1	3	12	30	0	0	0	0.095731	0.323196	1.16496	0	0	0	0.000891919	-6.41259	down
MSTRG.76550.1	MSTRG.76550.1	168	193	212	131	83	101	1.35759	1.29218	1.9385	1.0777	0.816456	0.889905	0.00954738	-1.06869	down
MSTRG.5490.2	MSTRG.5490.2	0	0	0	44	245	56	0	0	0	0.104327	0.70434	0.145063	1.12684e-09	9.07897	up
MSTRG.29453.1	MSTRG.29453.1	79	29	20	192	259	137	0.324667	0.096502	0.093382	0.803188	1.29404	0.615935	0.00228318	1.94318	up
MSTRG.90296.1	MSTRG.90296.1	0	4	0	38	42	70	0	0.028294	0	0.394672	0.51752	0.778868	0.000204323	4.89257	up
MSTRG.21322.1	MSTRG.21322.1	0	0	0	15	4	48	0	0	0	0.248325	0.070926	0.89645	0.000384767	6.88886	up
MSTRG.178261.2	MSTRG.178261.2	5	0	0	15	24	48	0.045501	0	0	0.142667	0.279998	0.505928	0.00795074	4.02071	up
MSTRG.6239.2	MSTRG.6239.2	0	0	0	7	7	20	0	0	0	0.188231	0.207544	0.56755	0.00228112	5.8682	up
MSTRG.39908.1	MSTRG.39908.1	0	0	0	15	8	10	0	0	0	0.390339	0.233279	0.278177	0.00190097	5.70883	up
MSTRG.37948.5	MSTRG.37948.5	8	84	80	0	11	3	0.034532	0.336148	0.441833	0	0.062617	0.010997	0.00222228	-3.8489	down
MSTRG.141311.1	MSTRG.141311.1	0	0	0	20	6	16	0	0	0	0.56091	0.209323	0.476228	0.00107055	6.08084	up
MSTRG.122162.1	MSTRG.122162.1	0	0	0	13	12	15	0	0	0	0.511986	0.560615	0.600557	0.000837148	6.0229	up
MSTRG.199422.1	MSTRG.199422.1	60	407	128	22	23	5	1.83287	10.2871	4.40993	0.653995	0.838462	0.158147	2.55067e-06	-4.04209	down
MSTRG.201375.2	MSTRG.201375.2	2	0	0	32	18	20	0.00954	0	0	0.291929	0.198935	0.198721	0.00139866	4.9273	up
MSTRG.65617.1	MSTRG.65617.1	189	114	268	109	93	42	1.1067	0.547341	1.77474	0.647848	0.656871	0.266822	0.0013188	-1.39019	down
MSTRG.64486.1	MSTRG.64486.1	0	0	0	39	17	4	0	0	0	0.451842	0.228051	0.039806	0.000628402	6.46686	up
MSTRG.19176.1	MSTRG.19176.1	63	73	192	45	54	18	0.420438	0.406027	1.45639	0.306936	0.4341	0.125078	0.00576951	-1.61494	down
MSTRG.73949.1	MSTRG.73949.1	3	0	0	9	32	37	0.01508	0	0	0.05776	0.257148	0.269512	0.00335813	4.58511	up
MSTRG.147964.42	MSTRG.147964.42	119	122	443	921	427	438	0.568548	0.483785	2.40086	4.48654	2.48262	2.28849	0.00883866	1.31741	up
MSTRG.207660.1	MSTRG.207660.1	0	0	0	13	16	5	0	0	0	0.164298	0.245922	0.070926	0.00222073	5.70629	up
MSTRG.191833.28	MSTRG.191833.28	51	58	171	318	174	293	0.243909	0.231513	0.935397	1.56448	1.02035	1.54612	0.00475545	1.44534	up
MSTRG.24467.1	MSTRG.24467.1	4	12	47	0	0	0	0.088092	0.227607	1.3127	0	0	0	0.000305021	-6.83048	down
MSTRG.5487.1	MSTRG.5487.1	0	0	0	8	34	4	0	0	0	0.149807	0.778615	0.073578	0.00180582	6.14154	up
MSTRG.10482.1	MSTRG.10482.1	385	120	81	7	21	77	1.96607	0.502754	0.463753	0.032176	0.125032	0.424316	0.0063318	-2.55293	down
MSTRG.192599.1	MSTRG.192599.1	106	33	50	279	287	190	0.306127	0.076988	0.162487	0.822671	1.00927	0.599727	0.000481323	1.80326	up
MSTRG.69424.1	MSTRG.69424.1	78	78	83	24	53	16	1.8944	1.54805	2.25634	0.590324	1.55323	0.414194	0.00919384	-1.60304	down
MSTRG.129207.1	MSTRG.129207.1	494	258	1062	219	134	114	1.31516	0.567108	3.19906	0.592069	0.430099	0.328645	3.83025e-06	-2.02708	down
MSTRG.200832.1	MSTRG.200832.1	98	104	145	54	45	50	0.572496	0.498605	0.954833	0.319653	0.313012	0.316128	0.00150562	-1.38367	down
MSTRG.68686.1	MSTRG.68686.1	0	0	0	6	8	6	0	0	0	0.312947	0.528753	0.316696	0.00739806	4.99994	up
MSTRG.188862.1	MSTRG.188862.1	0	0	0	4	18	8	0	0	0	0.079857	0.453284	0.172625	0.00392857	5.59072	up
MSTRG.109057.1	MSTRG.109057.1	148	316	204	122	94	53	1.70815	3.01714	2.66066	1.43034	1.30563	0.660156	0.00248431	-1.64183	down
MSTRG.19860.1	MSTRG.19860.1	6	0	0	66	47	7	0.069942	0	0	0.826726	0.709282	0.086468	0.00859357	4.01114	up
MSTRG.178374.1	MSTRG.178374.1	22	13	9	0	2	0	0.32629	0.159047	0.144185	0	0.034641	0	0.00430725	-4.7382	down
MSTRG.117418.13	MSTRG.117418.13	5	0	0	38	30	39	0.109002	0	0	0.867997	0.806107	0.958163	0.00194844	4.24134	up
MSTRG.104284.1	MSTRG.104284.1	362	1342	2397	495	142	500	1.8344	5.62384	13.7519	2.5466	0.867429	2.76579	0.00515303	-1.93282	down
MSTRG.81076.1	MSTRG.81076.1	3	0	6	33	23	39	0.043944	0	0.099019	0.492987	0.405315	0.621628	0.00228374	3.42482	up
MSTRG.150088.6	MSTRG.150088.6	0	0	0	212	21	216	0	0	0	0.455455	0.053295	0.498112	3.686e-10	9.53506	up
MSTRG.30779.1	MSTRG.30779.1	19	13	8	58	118	29	0.159827	0.090956	0.07092	0.50176	1.22906	0.265161	0.00912376	2.06007	up
MSTRG.30617.1	MSTRG.30617.1	27	7	35	0	3	0	0.266161	0.058842	0.393208	0	0.024764	0	0.00263	-4.61567	down
MSTRG.44982.2	MSTRG.44982.2	0	0	0	73	6	6	0	0	0	0.326983	0.027938	0.026575	0.000392704	6.94643	up
MSTRG.72637.2	MSTRG.72637.2	10	10	5	0	0	0	0.341977	0.269894	0.170215	0	0	0	0.00239906	-5.78593	down
MSTRG.10761.1	MSTRG.10761.1	0	0	0	7	5	10	0	0	0	0.190059	0.151493	0.277299	0.00631645	5.18497	up
MSTRG.8205.2	MSTRG.8205.2	0	0	0	54	52	20	0	0	0	0.458622	0.530872	0.185104	1.10051e-06	7.59401	up
MSTRG.192711.1	MSTRG.192711.1	92	130	201	579	568	363	0.279627	0.324348	0.690496	1.78603	2.09187	1.19976	7.41485e-06	1.65728	up
MSTRG.166423.3	MSTRG.166423.3	8	0	0	62	23	50	0.112094	0	0	0.881796	0.388323	0.763109	0.00549955	3.88705	up
MSTRG.1407.1	MSTRG.1407.1	10	23	28	2	0	0	0.183028	0.351179	0.584693	0.028892	0	0	0.00108957	-5.19537	down
MSTRG.168395.1	MSTRG.168395.1	12	10	28	68	51	54	0.132818	0.087135	0.353325	0.784567	0.708192	0.678493	0.00665359	1.70158	up
MSTRG.1851.1	MSTRG.1851.1	6	1	3	22	11	57	0.089962	0.013935	0.039129	0.365383	0.220928	1.05175	0.00773204	3.14623	up
MSTRG.101385.2	MSTRG.101385.2	96	23	72	218	153	184	0.492072	0.095456	0.417127	1.14171	0.956369	1.03586	0.00770759	1.42977	up
MSTRG.68888.1	MSTRG.68888.1	0	1	0	29	11	5	0	0.010827	0	1.11381	0.467603	0.182756	0.00432734	5.10878	up
MSTRG.169638.1	MSTRG.169638.1	10	11	21	74	27	73	0.133726	0.118926	0.30816	1.0099	0.437001	1.07083	0.0083107	1.95426	up
MSTRG.64119.1	MSTRG.64119.1	183	172	276	89	122	55	1.67146	1.29522	2.84345	0.823498	1.34976	0.545203	0.000354276	-1.43	down
MSTRG.25204.2	MSTRG.25204.2	78	82	147	211	343	449	0.178122	0.154838	0.37877	0.489779	0.952106	1.12068	0.000779529	1.63526	up
MSTRG.106292.1	MSTRG.106292.1	18	5	24	51	61	76	0.261463	0.048744	0.396694	0.761488	1.08344	1.2168	0.00507098	1.97173	up
MSTRG.192736.1	MSTRG.192736.1	0	0	0	10	16	9	0	0	0	0.179415	0.354611	0.170886	0.00154078	5.79504	up
MSTRG.61304.1	MSTRG.61304.1	26	30	87	6	7	0	0.207701	0.19738	0.800889	0.046149	0.061477	0	0.000485366	-3.60932	down
MSTRG.98683.2	MSTRG.98683.2	38	62	12	0	0	0	0.511059	0.687307	0.174048	0	0	0	1.55556e-06	-8.04381	down
MSTRG.85834.39	MSTRG.85834.39	101	214	231	48	33	0	0.835152	1.46187	2.15871	0.403861	0.324287	0	0.00152104	-3.09312	down
MSTRG.149123.1	MSTRG.149123.1	9	19	85	0	7	2	0.12575	0.214486	1.35802	0	0.103208	0.02774	0.00610312	-3.62713	down
MSTRG.115109.1	MSTRG.115109.1	34	75	85	11	8	22	0.312648	0.571202	0.880618	0.095188	0.089276	0.212581	0.00208258	-2.3698	down
MSTRG.11731.2	MSTRG.11731.2	0	0	0	351	148	83	0	0	0	1.22821	0.615489	0.309366	6.25866e-13	9.77626	up
MSTRG.29454.1	MSTRG.29454.1	46	21	42	96	154	82	0.194305	0.070094	0.199935	0.408891	0.788812	0.374786	0.00497313	1.45224	up
MSTRG.166079.4	MSTRG.166079.4	5	28	33	0	0	0	0.037115	0.177234	0.289286	0	0	0	9.55824e-05	-7.09511	down
MSTRG.90131.1	MSTRG.90131.1	2	12	7	40	60	103	0.009471	0.075765	0.059275	0.318356	0.568278	0.883506	0.000735017	3.0787	up
MSTRG.65618.1	MSTRG.65618.1	47	59	128	17	34	8	0.556918	0.578993	1.74637	0.203782	0.485149	0.092345	0.00184367	-2.1377	down
MSTRG.129686.1	MSTRG.129686.1	0	0	0	33	5	39	0	0	0	0.824786	0.136464	1.06071	0.000139315	7.00277	up
MSTRG.23769.2	MSTRG.23769.2	2	0	0	7	27	71	0.020303	0	0	0.072116	0.325558	0.783031	0.000624346	5.67461	up
MSTRG.133166.1	MSTRG.133166.1	0	0	0	24	3	6	0	0	0	0.550728	0.064159	0.153692	0.00476491	5.63931	up
MSTRG.76204.9	MSTRG.76204.9	171	54	204	0	0	0	0.674683	0.173496	0.908109	0	0	0	6.18388e-13	-9.67776	down
MSTRG.54899.2	MSTRG.54899.2	0	0	0	18	14	13	0	0	0	0.502922	0.462027	0.406148	0.000519226	6.15697	up
MSTRG.54899.1	MSTRG.54899.1	0	0	0	37	34	16	0	0	0	0.6338	0.690184	0.292181	1.66265e-05	7.06914	up
MSTRG.11738.7	MSTRG.11738.7	11	33	25	2	1	5	0.2102	0.532517	0.536646	0.03386	0.003952	0.095002	0.00522953	-3.29212	down
MSTRG.4528.1	MSTRG.4528.1	0	0	0	16	29	28	0	0	0	0.183231	0.401649	0.347572	4.60233e-05	6.90466	up
MSTRG.173437.1	MSTRG.173437.1	3	0	3	16	21	61	0.039631	0	0.040524	0.230094	0.378458	0.989506	0.001226	4.08625	up
MSTRG.114023.2	MSTRG.114023.2	4	167	287	0	0	0	0.013179	0.569598	1.34149	0	0	0	3.71636e-05	-9.81798	down
MSTRG.40070.34	MSTRG.40070.34	1182	624	1614	4125	2904	2000	2.57827	1.12294	3.98091	9.1358	7.67913	4.75656	0.000532786	1.25951	up
MSTRG.60919.31	MSTRG.60919.31	36	63	122	18	33	4	0.407555	0.593586	1.58845	0.209822	0.450065	0.040609	0.0060451	-2.19369	down
MSTRG.1406.1	MSTRG.1406.1	62	148	186	42	32	14	0.297817	0.59275	1.02383	0.203115	0.186498	0.074111	8.16289e-05	-2.41172	down
MSTRG.60370.13	MSTRG.60370.13	51	39	46	171	254	198	0.255293	0.160695	0.258517	0.873095	1.54984	1.08509	4.52717e-06	2.01737	up
MSTRG.109493.1	MSTRG.109493.1	340	364	1394	248	314	266	1.3696	1.21106	6.35014	1.01342	1.5296	1.16769	0.00606178	-1.34851	down
MSTRG.107811.1	MSTRG.107811.1	0	0	0	4	11	7	0	0	0	0.086652	0.3207	0.179324	0.00699163	5.15475	up
MSTRG.168462.1	MSTRG.168462.1	0	0	0	23	6	4	0	0	0	0.509048	0.146589	0.085126	0.00402728	5.6213	up
MSTRG.148663.2	MSTRG.148663.2	0	0	0	8	102	37	0	0	0	0.023194	0.386649	0.126621	4.6796e-06	7.88692	up
MSTRG.136134.1	MSTRG.136134.1	11	71	71	0	5	0	0.131979	0.746769	1.01484	0	0.068397	0	0.000154445	-5.2042	down
MSTRG.64475.1	MSTRG.64475.1	13	0	0	271	86	10	0.107022	0	0	2.39316	0.90687	0.09283	0.00188694	4.47266	up
MSTRG.93519.2	MSTRG.93519.2	0	0	0	6	11	12	0	0	0	0.236735	0.512242	0.502803	0.00296741	5.58221	up
MSTRG.133734.1	MSTRG.133734.1	4	0	0	37	33	17	0.038295	0	0	0.359793	0.388399	0.174775	0.00340759	4.20074	up
MSTRG.18148.1	MSTRG.18148.1	45	62	226	0	27	16	0.718833	0.817339	4.11757	0	0.526247	0.264469	0.00664628	-2.91793	down
MSTRG.168469.12	MSTRG.168469.12	23	38	87	0	12	0	0.17222	0.234573	0.73041	0	0.106854	0	0.00714645	-3.77265	down
MSTRG.14662.2	MSTRG.14662.2	72	67	54	0	1	0	0.695609	0.534849	0.58805	0	4.2e-05	0	2.92751e-08	-7.72901	down
MSTRG.1421.1	MSTRG.1421.1	127	441	309	153	53	104	0.521739	1.50526	1.44101	0.639295	0.26223	0.468284	0.00521899	-1.78339	down
MSTRG.97872.9	MSTRG.97872.9	334	754	531	178	368	80	1.0202	1.90484	1.83645	0.550984	1.36352	0.265642	0.00518243	-1.70021	down
MSTRG.24065.14	MSTRG.24065.14	46	78	199	33	42	33	0.229236	0.326888	1.13732	0.1701	0.255041	0.178036	0.00577326	-1.64856	down
MSTRG.87238.2	MSTRG.87238.2	17	80	166	6	8	15	0.321938	1.28044	3.65526	0.103809	0.178784	0.30936	0.000305193	-3.20236	down
MSTRG.58771.2	MSTRG.58771.2	33	21	124	10	14	15	0.654961	0.335318	2.82562	0.189563	0.330375	0.315379	0.0068617	-2.14452	down
MSTRG.199559.1	MSTRG.199559.1	8	4	0	98	28	48	0.051967	0.023997	0	0.71537	0.243616	0.377699	0.00149014	3.52723	up
MSTRG.80595.1	MSTRG.80595.1	85	51	99	35	31	26	0.668271	0.328386	0.874397	0.276507	0.289971	0.217525	0.00196825	-1.50054	down
MSTRG.42283.1	MSTRG.42283.1	0	0	0	23	41	37	0	0	0	0.321107	0.678558	0.544234	4.23949e-06	7.36665	up
MSTRG.90456.1	MSTRG.90456.1	0	0	0	34	8	8	0	0	0	1.42433	0.398686	0.336317	0.000889605	6.23525	up
MSTRG.27461.1	MSTRG.27461.1	0	0	0	9	10	10	0	0	0	0.199588	0.261496	0.24614	0.00259641	5.54998	up
MSTRG.174865.2	MSTRG.174865.2	0	0	0	271	497	129	0	0	0	0.16253	0.356383	0.082804	4.01862e-15	10.4326	up
MSTRG.115013.1	MSTRG.115013.1	0	0	0	6	15	25	0	0	0	0.138221	0.442708	0.682443	0.00083129	6.29841	up
MSTRG.93978.1	MSTRG.93978.1	144	136	145	74	60	44	1.94931	1.51238	2.21761	1.01184	0.97131	0.645139	0.000455655	-1.48713	down
MSTRG.54900.1	MSTRG.54900.1	0	0	0	16	8	3	0	0	0	0.855208	0.473879	0.153601	0.00571949	5.34035	up
MSTRG.136135.1	MSTRG.136135.1	79	126	229	21	35	12	0.41022	0.541089	1.34554	0.107445	0.215959	0.068046	1.0605e-06	-2.83615	down
MSTRG.70349.2	MSTRG.70349.2	156	37	69	371	356	170	0.561825	0.108552	0.279793	1.36009	1.55696	0.669632	0.00594984	1.56484	up
MSTRG.200961.1	MSTRG.200961.1	23	22	47	7	7	0	0.272125	0.213052	0.643229	0.079201	0.094636	0	0.00795579	-2.92584	down
MSTRG.37726.25	MSTRG.37726.25	3	5	18	52	42	53	0.03975	0.076592	0.388393	1.0455	1.00027	1.1392	0.00280511	2.47524	up
MSTRG.60377.1	MSTRG.60377.1	10	11	27	117	47	36	0.048628	0.048378	0.157875	0.634816	0.305194	0.209268	0.00758307	1.89814	up
MSTRG.27242.2	MSTRG.27242.2	0	0	0	194	38	99	0	0	0	0.696693	0.161769	0.378657	4.18011e-10	9.02044	up
MSTRG.199039.1	MSTRG.199039.1	236	131	383	111	144	113	1.21182	0.552957	2.21988	0.57789	0.893503	0.631071	0.00489165	-1.10593	down
MSTRG.128906.3	MSTRG.128906.3	0	0	0	7	7	63	0	0	0	0.077872	0.089164	0.785215	0.000260573	7.13356	up
MSTRG.9010.1	MSTRG.9010.1	170	134	309	138	92	77	1.00852	0.654488	2.07534	0.828353	0.657346	0.497525	0.00293337	-1.13086	down
MSTRG.138692.1	MSTRG.138692.1	286	113	330	28	137	53	3.15874	1.02697	4.1182	0.310075	1.82521	0.629722	0.00359582	-1.83686	down
MSTRG.29450.20	MSTRG.29450.20	44	35	96	367	131	96	0.484296	0.31287	1.19298	4.1258	1.75322	1.16003	0.0050688	1.60259	up
MSTRG.159208.1	MSTRG.159208.1	129	84	217	495	229	339	0.929015	0.497894	1.76969	3.63765	2.00325	2.6708	0.00421511	1.20322	up
MSTRG.92681.1	MSTRG.92681.1	13	21	52	6	7	3	0.374896	0.49822	1.7557	0.171223	0.234586	0.088442	0.0074973	-2.53983	down
MSTRG.146513.2	MSTRG.146513.2	33	29	73	300	114	267	0.085699	0.061824	0.218656	0.806485	0.365927	0.772352	3.23146e-05	2.26292	up
MSTRG.190711.2	MSTRG.190711.2	128	138	162	17	93	26	0.497748	0.44405	0.715061	0.064778	0.43704	0.107292	0.00610063	-1.86609	down
MSTRG.117238.2	MSTRG.117238.2	0	0	0	6	6	31	0	0	0	0.239833	0.259328	1.30646	0.00162778	6.25627	up
MSTRG.66256.1	MSTRG.66256.1	0	0	0	43	9	5	0	0	0	0.60222	0.149514	0.07361	0.000918527	6.38931	up
MSTRG.1420.1	MSTRG.1420.1	51	93	93	45	18	21	0.372278	0.561256	0.76479	0.32984	0.15442	0.16691	0.00530453	-1.7494	down
MSTRG.36587.4	MSTRG.36587.4	0	0	0	16	8	7	0	0	0	0.114631	0.069864	0.049654	0.00261208	5.58667	up
MSTRG.146558.1	MSTRG.146558.1	26	32	68	2	14	3	0.43913	0.441646	1.30546	0.027811	0.274684	0.055748	0.00324322	-2.8578	down
MSTRG.58583.1	MSTRG.58583.1	311	406	935	283	131	180	1.93388	2.08692	6.58014	1.78736	0.987927	1.21716	0.000525842	-1.58076	down
MSTRG.147968.1	MSTRG.147968.1	21	8	23	160	69	44	0.260188	0.072333	0.314596	2.03187	1.04115	0.598221	0.00100005	2.20955	up
MSTRG.25194.2	MSTRG.25194.2	4	0	0	29	17	47	0.047688	0	0	0.388929	0.265249	0.668903	0.00251811	4.41323	up
MSTRG.63733.15	MSTRG.63733.15	130	118	133	67	78	22	1.06621	0.796396	1.23152	0.550994	0.776597	0.192762	0.00663178	-1.45277	down
MSTRG.137452.2	MSTRG.137452.2	0	0	0	63	92	159	0	0	0	0.286789	0.495982	0.775039	1.42754e-10	9.0529	up
MSTRG.4200.1	MSTRG.4200.1	43	39	179	17	24	30	0.578014	0.431434	2.75571	0.233903	0.394439	0.438026	0.00933222	-1.83472	down
MSTRG.207030.20	MSTRG.207030.20	6	1	2	16	9	65	0.034527	0.003736	0.011578	0.093139	0.061317	0.411013	0.00956573	3.3063	up
MSTRG.5842.1	MSTRG.5842.1	0	0	0	4	27	43	0	0	0	0.043774	0.412411	0.606747	0.000204646	7.0052	up
MSTRG.162330.1	MSTRG.162330.1	0	1	0	9	16	6	0	0.028641	0	0.303462	0.706168	0.211672	0.00867669	4.6368	up
MSTRG.57281.1	MSTRG.57281.1	14	131	79	9	0	6	0.094779	0.74316	0.611485	0.058442	0	0.039281	0.000253226	-4.20789	down
MSTRG.103089.2	MSTRG.103089.2	92	103	274	46	82	60	0.587922	0.541866	1.98537	0.294824	0.634649	0.416259	0.00775933	-1.37905	down
MSTRG.50588.4	MSTRG.50588.4	36	398	15	0	8	11	0.184078	1.7186	0.085696	0	0.050645	0.061717	0.00912785	-4.96606	down
MSTRG.1422.1	MSTRG.1422.1	185	303	564	263	79	58	0.664502	0.898161	2.28624	0.956368	0.342339	0.224543	0.00677179	-1.60529	down
MSTRG.148934.1	MSTRG.148934.1	0	0	0	24	10	32	0	0	0	0.44386	0.213273	0.653411	0.000128296	6.77881	up
MSTRG.20966.1	MSTRG.20966.1	11	9	23	55	118	80	0.069949	0.049216	0.179108	0.383569	0.983931	0.595016	0.000107141	2.47392	up
MSTRG.137128.2	MSTRG.137128.2	67	28	110	0	11	0	0.391853	0.132224	0.727997	0	0.07493	0	0.000647889	-4.33067	down
MSTRG.120772.1	MSTRG.120772.1	31	35	24	207	125	65	0.173055	0.166475	0.150986	1.20898	0.870805	0.402376	0.00213649	1.82298	up
MSTRG.135483.1	MSTRG.135483.1	12	4	8	233	42	49	0.030398	0.007887	0.022321	0.649931	0.140131	0.146586	3.06776e-05	3.51146	up
MSTRG.4820.1	MSTRG.4820.1	39	28	51	291	132	105	0.221821	0.130503	0.330413	1.71445	0.929007	0.666006	8.06301e-05	1.9635	up
MSTRG.164796.1	MSTRG.164796.1	206	155	392	707	626	403	0.531507	0.328357	1.14203	1.85015	1.95677	1.13265	0.00121458	1.08006	up
MSTRG.8233.8	MSTRG.8233.8	0	0	0	25	18	10	0	0	0	0.113637	0.098663	0.048184	0.00032343	6.3514	up
MSTRG.47416.1	MSTRG.47416.1	20	16	12	56	61	78	0.146112	0.09161	0.095805	0.412197	0.537019	0.624909	0.00613164	1.8276	up
MSTRG.165152.1	MSTRG.165152.1	164	54	86	59	18	29	1.70475	0.460737	1.00519	0.616223	0.21831	0.319383	0.0091959	-1.72191	down
MSTRG.60930.1	MSTRG.60930.1	12	32	12	0	0	0	0.252149	0.560627	0.283968	0	0	0	0.000103647	-7.01286	down
MSTRG.32935.1	MSTRG.32935.1	11	35	21	0	0	4	0.284643	0.75895	0.620602	0	0	0.108175	0.00743034	-4.19178	down
MSTRG.133643.1	MSTRG.133643.1	39	76	59	10	24	2	0.308804	0.507111	0.538459	0.074501	0.231646	0.017713	0.00351506	-2.59907	down
MSTRG.123001.1	MSTRG.123001.1	3	0	3	13	13	68	0.028451	0	0.04173	0.172706	0.204706	0.991054	0.00271232	4.06669	up
MSTRG.113607.1	MSTRG.113607.1	0	0	0	21	37	15	0	0	0	0.648082	1.37979	0.498215	5.76381e-05	6.83762	up
MSTRG.32949.1	MSTRG.32949.1	22	68	23	0	5	0	0.212606	0.537784	0.248692	0	0.055507	0	0.000526809	-4.91015	down
MSTRG.158896.3	MSTRG.158896.3	134	31	196	30	54	13	0.49105	0.093737	0.81283	0.109632	0.23718	0.050357	0.00522878	-1.97816	down
MSTRG.200831.1	MSTRG.200831.1	137	97	135	57	31	24	0.814585	0.477708	0.911963	0.343065	0.220429	0.153432	5.83952e-05	-1.93832	down
MSTRG.37913.1	MSTRG.37913.1	114	36	243	49	45	24	0.8979	0.232996	2.16695	0.391594	0.427853	0.204595	0.00419879	-1.77765	down
MSTRG.81492.5	MSTRG.81492.5	0	0	0	54	11	26	0	0	0	0.640349	0.153171	0.323078	3.11925e-05	7.15222	up
MSTRG.46102.1	MSTRG.46102.1	2	0	0	48	25	10	0.034627	0	0	1.48802	0.922509	0.322669	0.00124499	5.1007	up
MSTRG.9102.2	MSTRG.9102.2	5	14	0	106	84	146	0.01323	0.037659	0	0.353144	0.334373	0.524371	0.000258639	3.76098	up
MSTRG.75711.1	MSTRG.75711.1	141	275	575	7	0	0	0.610868	0.981305	2.81251	0.028145	0	0	1.0771e-15	-7.33324	down
MSTRG.157426.1	MSTRG.157426.1	226	197	296	672	630	333	0.364415	0.262801	0.539248	1.10055	1.23192	0.586271	0.00302715	0.980773	up
MSTRG.1411.1	MSTRG.1411.1	13	0	7	100	72	17	0.106022	0	0.067278	0.881358	0.756679	0.154527	0.005327	3.0596	up
MSTRG.172832.2	MSTRG.172832.2	4	26	50	124	137	129	0.024582	0.136228	0.363833	0.809822	1.06929	0.904764	0.00323884	2.19271	up
MSTRG.47021.5	MSTRG.47021.5	23	18	28	135	41	82	0.14412	0.092813	0.19928	0.891584	0.321716	0.581331	0.00613827	1.73128	up
MSTRG.78246.1	MSTRG.78246.1	0	0	0	34	3	7	0	0	0	0.480766	0.035459	0.099555	0.00266326	6.04043	up
MSTRG.189397.1	MSTRG.189397.1	16	26	26	6	5	4	0.451017	0.632706	0.863679	0.168541	0.152449	0.122885	0.00954137	-2.41142	down
MSTRG.168615.9	MSTRG.168615.9	115	42	233	24	38	41	1.39367	0.417319	3.20261	0.287178	0.554375	0.542094	0.00232996	-1.89992	down
MSTRG.80919.1	MSTRG.80919.1	0	0	0	26	10	15	0	0	0	0.618063	0.268903	0.369908	0.000406392	6.32837	up
MSTRG.134294.2	MSTRG.134294.2	0	0	0	24	12	4	0	0	0	0.902939	0.546973	0.14101	0.00192603	5.90094	up
MSTRG.70532.1	MSTRG.70532.1	1	0	0	6	11	11	0.034087	0	0	0.228675	0.541962	0.51695	0.0099699	4.56143	up
MSTRG.127035.1	MSTRG.127035.1	0	0	0	14	10	35	0	0	0	0.274976	0.247009	0.774247	0.000266553	6.66399	up
MSTRG.2486.1	MSTRG.2486.1	22	0	7	100	77	55	0.45454	0	0.15494	2.15096	1.98401	1.25727	0.00534338	2.84797	up
MSTRG.182417.3	MSTRG.182417.3	32	40	10	0	0	0	0.893982	0.91696	0.301051	0	0	0	1.18637e-05	-7.56407	down
MSTRG.165450.1	MSTRG.165450.1	0	0	0	5	5	20	0	0	0	0.098573	0.138379	0.487295	0.00415539	5.71546	up
MSTRG.100226.1	MSTRG.100226.1	3	0	0	18	68	33	0.015995	0	0	0.092491	0.439015	0.186561	0.000306709	5.12921	up
MSTRG.2586.1	MSTRG.2586.1	4	15	8	0	0	0	0.096526	0.365044	0.261886	0	0	0	0.00239477	-5.92332	down
MSTRG.104608.1	MSTRG.104608.1	0	0	0	11	7	12	0	0	0	0.299095	0.223672	0.361002	0.00253318	5.61152	up
MSTRG.193337.1	MSTRG.193337.1	253	252	676	177	163	162	1.34291	1.10487	4.06604	0.952079	1.04601	0.939615	0.00100372	-1.30417	down
MSTRG.169647.1	MSTRG.169647.1	0	0	0	20	28	7	0	0	0	0.230695	0.386344	0.087559	0.000400331	6.39418	up
MSTRG.29450.18	MSTRG.29450.18	223	134	374	727	781	446	0.298344	0.14822	0.566348	0.990612	1.27068	0.651442	0.000174738	1.30195	up
MSTRG.135990.2	MSTRG.135990.2	0	0	0	25	40	5	0	0	0	0.448789	0.865736	0.087577	0.000247401	6.72209	up
MSTRG.169637.1	MSTRG.169637.1	0	0	0	14	10	6	0	0	0	0.517011	0.411019	0.237944	0.00278683	5.53569	up
MSTRG.190944.1	MSTRG.190944.1	8	103	72	0	3	7	0.119916	1.27722	1.2096	0	0.039681	0.114381	0.000531771	-4.35404	down
MSTRG.48120.1	MSTRG.48120.1	22	30	57	10	7	1	0.255863	0.293094	0.769544	0.117207	0.09821	0.003129	0.00310349	-2.80696	down
MSTRG.160063.1	MSTRG.160063.1	96	63	94	156	300	212	0.486164	0.261592	0.536832	0.801528	1.84388	1.17137	0.00504627	1.24953	up
MSTRG.30254.1	MSTRG.30254.1	0	0	0	4	9	34	0	0	0	0.090693	0.221776	0.84335	0.00135749	6.39084	up
MSTRG.27493.2	MSTRG.27493.2	0	0	0	20	4	16	0	0	0	0.470591	0.086833	0.385319	0.00167189	6.01454	up
MSTRG.147964.39	MSTRG.147964.39	586	432	1620	3965	1818	1370	1.08344	0.659348	3.3896	7.44837	4.07872	2.76219	0.00696296	1.34299	up
MSTRG.73505.1	MSTRG.73505.1	3	3	2	143	9	11	0.113055	0.094429	0.086956	5.61848	0.388794	0.426354	0.00162431	3.97285	up
MSTRG.37816.1	MSTRG.37816.1	18	34	14	419	217	51	0.106535	0.173776	0.093563	2.64449	1.63489	0.342771	0.000123603	2.95229	up
MSTRG.38713.1	MSTRG.38713.1	0	0	0	22	7	18	0	0	0	0.506374	0.178125	0.46002	0.000660204	6.24468	up
MSTRG.148891.11	MSTRG.148891.11	0	0	0	80	16	33	0	0	0	0.540208	0.129087	0.240326	2.79004e-06	7.64227	up
MSTRG.1409.1	MSTRG.1409.1	373	418	783	308	115	148	0.975053	0.902521	2.31475	0.816876	0.364173	0.420799	0.000247949	-1.62506	down
MSTRG.31319.1	MSTRG.31319.1	166	255	146	58	108	59	0.669729	0.848214	0.663623	0.236778	0.525077	0.258492	0.00340021	-1.62847	down
MSTRG.32037.1	MSTRG.32037.1	3	14	6	0	0	0	0.128133	0.540083	0.299885	0	0	0	0.00426821	-5.72189	down
MSTRG.99557.1	MSTRG.99557.1	22	18	12	0	3	0	0.773756	0.509505	0.453117	0	0.112776	0	0.00450275	-4.41153	down
MSTRG.26930.1	MSTRG.26930.1	0	0	0	18	11	3	0	0	0	0.622024	0.422215	0.080491	0.00381595	5.58158	up
MSTRG.185782.1	MSTRG.185782.1	13	27	19	0	4	0	0.24473	0.437732	0.408747	0	0.082195	0	0.00599256	-4.19623	down
MSTRG.27877.1	MSTRG.27877.1	40	49	76	180	112	120	1.19072	1.21651	2.58655	5.49811	4.07906	3.92409	0.00987756	1.15373	up
ENST00000602393	TUG1-208	3	4	1	29	179	4	0.013908	0.016344	0.002683	0.156799	1.18725	0.023431	0.000836749	4.34062	up
ENST00000648536	WDR11-AS1-208	0	0	0	19	28	31	0	0	0	0.107394	0.192373	0.191927	2.70925e-05	7.00247	up
ENST00000648399	LINC02236-203	5	15	17	0	0	0	0.05438	0.147801	0.237509	0	0	0	0.000798298	-6.26577	down
ENST00000619862	ERVK13-1-208	16	4	27	65	121	36	0.038779	0.007446	0.072792	0.159804	0.356829	0.09455	0.00456294	2.16099	up
ENST00000649681	LINC01139-206	527	368	175	1602	639	1602	1.1563	0.666913	0.432994	3.56913	1.70073	3.83383	0.00946314	1.59483	up
ENST00000569731	AC099524.1-207	0	0	0	11	6	18	0	0	0	0.168966	0.099828	0.297139	0.00189	5.87643	up
ENST00000610459	AC016876.3-201	5	79	31	2	2	0	0.126614	1.87052	0.991671	0.053814	0.043268	0	0.000188634	-5.29465	down
ENST00000513752	TENM3-AS1-208	3	42	47	0	0	0	0.035688	0.520194	0.809306	0	0	0	3.79224e-05	-7.58433	down
ENST00000412788	H19-202	464	183	1527	41314	588	434	2.49172	0.811645	9.27618	225.409	3.83046	2.53974	0.00133656	4.14739	up
ENST00000548801	AC103702.1-201	41	10	21	109	79	101	0.18978	0.036458	0.107949	0.514949	0.445991	0.51291	0.00372062	1.86374	up
ENST00000448680	LINC01765-201	0	0	0	10	7	8	0	0	0	0.229978	0.203614	0.210696	0.00415063	5.319	up
ENST00000436715	H19-208	0	0	0	52	8	21	0	0	0	0.741995	0.120873	0.319766	9.40279e-05	6.96996	up
ENST00000565433	AP002761.4-201	87	122	45	332	274	291	0.315915	0.366838	0.18544	1.22588	1.21021	1.15593	0.00860716	1.50092	up
ENST00000461832	SNHG12-202	5	3	8	42	9	130	0.055729	0.019042	0.101143	0.479474	0.117541	1.60502	0.00106055	3.54451	up
ENST00000608770	AC004982.1-201	2	0	0	9	9	32	0.010522	0	0	0.064018	0.079443	0.251409	0.00836688	4.57786	up
ENST00000648264	AC017116.2-201	13	14	11	0	0	2	0.055519	0.051022	0.054589	0	0	0.008277	0.00815081	-4.37528	down
ENST00000603175	LBX2-AS1-202	208	795	204	62	4	73	1.22275	3.86307	1.35234	0.365313	0.025428	0.466274	0.000239651	-3.45537	down
ENST00000522718	LINC01605-204	10	67	42	0	0	2	0.110389	0.615608	0.529768	0	0	0.01318	7.33556e-05	-6.09507	down
ENST00000491009	LRRC75A-AS1-215	390	108	439	147	79	110	5.53898	1.25887	7.03646	2.10605	1.35375	1.6993	0.00213694	-1.55326	down
ENST00000472448	AC092807.3-204	0	0	0	211	10	9	0	0	0	5.06051	0.267445	0.223689	4.10173e-06	8.36217	up
ENST00000453174	AL512662.2-201	0	0	0	15	67	17	0	0	0	0.091631	0.506854	0.112233	2.42148e-05	7.27902	up
ENST00000447557	AL121970.1-201	0	0	0	30	3	9	0	0	0	0.389923	0.031996	0.121513	0.00248898	5.99945	up
ENST00000504719	PVT1-201	5	35	28	3	0	3	0.079997	0.462373	0.508873	0.042043	0	0.049636	0.0070797	-3.73107	down
ENST00000431955	AL158847.1-201	3	0	0	63	4	28	0.044375	0	0	0.955185	0.063911	0.451666	0.00398933	4.75302	up
ENST00000450834	ZEB1-AS1-204	0	0	0	4	3	17	0	0	0	0.065274	0.071938	0.381487	0.00844238	5.40512	up
ENST00000608816	AC000068.2-201	0	0	0	5	11	11	0	0	0	0.110169	0.326442	0.31013	0.00385682	5.47896	up
ENST00000599775	AC010320.1-201	0	0	0	10	7	5	0	0	0	0.201863	0.17828	0.112855	0.00628391	5.09919	up
ENST00000369605	SNHG5-201	265	355	216	27	16	16	3.14079	3.48285	2.89008	0.316161	0.226234	0.200577	1.84846e-14	-4.12552	down
ENST00000625445	EBLN3P-202	1474	281	305	2821	3377	3011	3.99705	0.628665	0.934243	7.76541	11.101	8.90269	0.0033317	1.9689	up
ENST00000481027	LRRC75A-AS1-209	161	2768	1598	16	32	60	1.93409	27.5827	21.7951	0.195497	0.454265	0.786425	4.35127e-10	-5.61187	down
ENST00000610421	AC007497.1-201	2	0	0	20	17	19	0.043717	0	0	0.427115	0.428286	0.434367	0.00339117	4.63181	up
ENST00000369071	LINC01561-201	4	188	17	0	0	0	0.017296	0.870712	0.106662	0	0	0	8.77731e-07	-9.07707	down
ENST00000590657	LINC00665-207	23	20	40	142	59	68	0.103562	0.07417	0.205284	0.661436	0.328272	0.335579	0.00676665	1.53555	up
ENST00000648909	DNM3OS-203	59	162	527	108	77	41	0.810467	1.8589	8.31158	1.52062	1.28675	0.616662	0.00731072	-1.80446	down
ENST00000647600	AC023590.1-202	7	10	4	0	0	0	0.046908	0.05186	0.025649	0	0	0	0.00416357	-5.56389	down
ENST00000452322	LINC00339-205	0	0	0	55	110	17	0	0	0	0.490189	1.16521	0.153998	2.19649e-07	8.11368	up
ENST00000619560	AC083805.3-201	0	0	0	6	11	14	0	0	0	0.05324	0.117276	0.134133	0.00251939	5.69208	up
ENST00000533693	AC107884.1-205	0	0	0	10	7	24	0	0	0	0.229723	0.18062	0.623099	0.00122134	6.13468	up
ENST00000533920	MIR210HG-203	16	216	14	15	10	0	0.232244	2.67282	0.231197	0.219744	0.173409	0	0.00308501	-3.93622	down
ENST00000647908	LNCAROD-205	4	100	76	0	0	4	0.045758	1.23667	1.27684	0	0	0.059147	0.000209609	-5.6007	down
ENST00000445532	AP001271.1-201	0	0	0	4	7	14	0	0	0	0.188088	0.464135	0.868564	0.00556336	5.41829	up
ENST00000619681	AC105206.1-201	89	8	7	2	6	2	0.457939	0.033381	0.039601	0.007433	0.036631	0.00881	0.00558298	-3.60563	down
ENST00000417650	AL355304.1-201	0	0	0	21	11	31	0	0	0	0.463063	0.279534	0.739149	0.000147001	6.71682	up
ENST00000464382	HOXB-AS2-201	0	0	0	5	5	8	0	0	0	0.070146	0.070587	0.126528	0.00987041	4.89483	up
ENST00000524035	MEG3-222	1	6347	8	5	18	1	0.002429	22.5249	0.035693	0.018396	0.091859	0.000797	0.000575458	-8.69787	down
ENST00000650025	LINC01376-205	6	8	22	45	44	55	0.034801	0.035763	0.143755	0.265544	0.310128	0.351076	0.00910185	1.9517	up
ENST00000609281	AC007032.1-201	37	34	26	13	9	3	0.524654	0.395666	0.422698	0.185135	0.152304	0.045961	0.00907277	-2.26789	down
ENST00000650103	ADAMTS9-AS2-205	4	0	0	87	69	1	0.017426	0	0	0.475554	0.451818	0.003977	0.00336963	4.96406	up
ENST00000420367	PDCD4-AS1-201	18	12	13	0	0	0	0.282138	0.153325	0.218927	0	0	0	0.000259616	-6.48879	down
ENST00000650532	AC239798.4-201	87	207	82	36	41	7	0.55579	1.10058	0.595689	0.23065	0.318801	0.044103	0.000812511	-2.58585	down
ENST00000558831	USP3-AS1-201	0	0	0	30	39	34	0	0	0	0.208755	0.31736	0.253059	2.7521e-06	7.37648	up
ENST00000440971	AC002467.1-202	21	34	8	0	0	0	0.377544	0.516784	0.162077	0	0	0	6.4476e-05	-7.20048	down
ENST00000531479	AC068733.1-202	0	0	0	16	6	14	0	0	0	0.076414	0.036267	0.075964	0.00166376	5.86392	up
ENST00000421068	GAS5-204	156	125	396	35	105	31	1.79874	1.18695	5.17849	0.410404	1.46364	0.385774	0.000469995	-2.06927	down
ENST00000608729	AL359532.1-201	50	37	48	127	154	98	0.385543	0.236243	0.4189	1.00673	1.46219	0.839451	0.00319167	1.2952	up
ENST00000454752	AL356966.1-201	15	11	19	40	79	56	0.073748	0.043381	0.108106	0.206816	0.491443	0.313198	0.00506039	1.82881	up
ENST00000416860	TNFRSF14-AS1-201	102	72	81	36	33	32	0.353993	0.204678	0.318117	0.124066	0.138345	0.119448	0.00230661	-1.53439	down
ENST00000427796	ELOA-AS1-201	125	59	291	31	57	36	1.42254	0.553497	3.74782	0.35346	0.785925	0.437666	0.000660646	-1.95299	down
ENST00000554634	AC005476.2-202	0	0	0	18	5	22	0	0	0	0.462437	0.144965	0.611926	0.000985211	6.22363	up
ENST00000415205	OGFRP1-202	3	11	8	0	0	0	0.071198	0.230938	0.221802	0	0	0	0.00432379	-5.58285	down
ENST00000517687	AC026191.1-205	0	0	0	7	4	8	0	0	0	0.340575	0.232781	0.426273	0.00903588	4.95757	up
ENST00000627981	FP236383.3-201	211	1001	145	184	51	115	2.79004	10.9715	2.16708	2.47931	0.818069	1.66409	0.00384896	-2.41373	down
ENST00000500148	CKMT2-AS1-201	24	30	48	0	4	4	0.128571	0.132371	0.298289	0	0.020886	0.019643	0.000730913	-3.75878	down
ENST00000638742	AL450332.1-203	0	0	0	85	14	28	0	0	0	0.82984	0.162502	0.289276	5.04737e-06	7.60191	up
ENST00000422093	MAGI2-AS3-202	7	268	3	10	2	8	0.107299	3.55681	0.039357	0.154021	0.036629	0.135585	0.00193806	-4.33654	down
ENST00000425653	DANCR-202	41	342	354	36	4	12	0.596973	4.20055	5.95843	0.541857	0.066458	0.192539	4.06779e-06	-4.10098	down
ENST00000560760	AC021483.1-201	0	0	0	9	8	9	0	0	0	0.193335	0.219299	0.222659	0.00361466	5.38924	up
ENST00000507999	NOP14-AS1-204	6	0	0	70	105	5	0.046911	0	0	0.634166	1.13918	0.047176	0.00219805	4.60173	up
ENST00000597411	AC005253.1-201	0	0	0	89	63	60	0	0	0	0.548554	0.464651	0.397898	1.68358e-09	8.38909	up
ENST00000419895	AP002884.1-203	233	85	124	18	68	50	1.66587	0.499666	1.00105	0.130074	0.589731	0.390484	0.00587996	-1.83797	down
ENST00000422239	AC007285.1-202	29	51	98	0	0	9	0.122213	0.178606	0.478648	0	0	0.038094	0.00166533	-4.21812	down
ENST00000618132	MALAT1-212	2866	2019	3606	12	9	8	48.4625	28.1903	68.9488	0.199872	0.180524	0.142648	5.02745e-89	-8.35123	down
ENST00000615671	GABPB1-IT1-201	1128	808	1308	721	797	615	2.33384	1.38037	3.05923	1.51307	1.99741	1.3863	0.00646848	-0.765571	down
ENST00000627630	PCBP1-AS1-319	0	0	6	102	26	2	0	0	0.117988	1.90093	0.577086	0.031454	0.00861975	4.40945	up
ENST00000580291	AC087294.1-201	70	28	77	207	143	132	0.73722	0.238279	0.920323	2.23561	1.84035	1.52473	0.00296978	1.33426	up
ENST00000623726	AL022311.1-201	411	486	737	411	330	184	0.25923	0.253361	0.525567	0.263435	0.252458	0.126405	0.00480683	-1.02586	down
ENST00000592918	AP000547.3-201	62	79	0	4	0	0	0.480947	0.504185	0	0.027209	0	0	0.00230862	-5.69232	down
ENST00000590513	AC067852.2-201	21	216	313	23	23	14	0.10827	0.942925	1.87035	0.121549	0.14717	0.080221	3.78091e-05	-3.37815	down
ENST00000586091	ZNF667-AS1-202	0	0	0	9	6	12	0	0	0	0.149298	0.119008	0.217603	0.00362442	5.4767	up
ENST00000443642	RUSC1-AS1-201	16	29	17	44	117	157	0.277328	0.42596	0.345558	0.791206	2.54471	3.08551	0.00418776	2.16474	up
ENST00000590100	MAP3K14-AS1-208	0	0	0	38	20	20	0	0	0	0.516871	0.312495	0.284982	3.20056e-05	6.9306	up
ENST00000611487	AC090164.2-201	0	0	0	17	23	5	0	0	0	0.405192	0.643634	0.118105	0.00104163	6.0978	up
ENST00000329015	UMODL1-AS1-201	10	0	25	132	122	24	0.053434	0	0.159843	0.762092	0.842012	0.145713	0.00442153	2.95775	up
ENST00000456135	FAM66C-205	0	0	0	5	46	3	0	0	0	0.048813	0.553563	0.025787	0.00206908	6.36953	up
ENST00000609315	AL359091.4-201	3	8	4	54	18	39	0.058496	0.126656	0.090966	1.15721	0.454764	0.900142	0.00763966	2.61145	up
ENST00000361350	SSBP3-AS1-201	7	2	10	66	74	16	0.0296	0.007718	0.048747	0.308917	0.415352	0.077362	0.00136363	2.88831	up
ENST00000438368	LINC00665-203	9	50	14	0	4	0	0.053397	0.271217	0.103931	0	0.025457	0	0.00388829	-4.63526	down
ENST00000641729	AL031432.4-201	75	75	107	330	191	195	0.417195	0.346153	0.6749	1.87337	1.29138	1.18645	0.000889622	1.28894	up
ENST00000522805	AC037441.2-201	0	0	0	12	30	14	0	0	0	0.16261	0.481607	0.203692	0.000272307	6.4778	up
ENST00000568306	AL138918.1-201	2	0	0	32	15	13	0.035976	0	0	0.59324	0.328662	0.255528	0.00350983	4.67132	up
ENST00000444966	AP001469.2-201	3	21	43	0	0	0	0.07714	0.538352	1.52394	0	0	0	0.000204781	-7.01658	down
ENST00000455498	AC016820.1-201	0	0	0	12	29	10	0	0	0	0.236724	0.72436	0.220818	0.000481556	6.32238	up
ENST00000501356	AP000787.1-201	12	4	0	107	35	37	0.070205	0.020653	0	0.688595	0.269595	0.25449	0.0059473	3.14071	up
ENST00000582196	AC024619.3-201	0	0	0	10	6	25	0	0	0	0.352935	0.272699	1.00103	0.0013587	6.14255	up
ENST00000437559	AL157373.2-201	135	62	58	576	496	234	2.10821	0.788107	1.02541	9.1332	9.3921	3.98645	4.97889e-05	2.08616	up
ENST00000615146	AC034102.8-201	0	0	0	33	13	8	0	0	0	0.82357	0.391815	0.202493	0.000488069	6.34934	up
ENST00000609619	AC009275.1-203	0	0	0	26	27	33	0	0	0	0.49505	0.609846	0.680853	1.18161e-05	7.13307	up
ENST00000539278	AC010336.1-201	16	56	21	186	49	581	0.039082	0.11852	0.059394	0.487445	0.152694	1.63586	0.00160812	2.92917	up
ENST00000520090	AC119403.1-201	0	0	0	21	9	3	0	0	0	0.32934	0.160238	0.039152	0.00393221	5.61693	up
ENST00000340510	LINC00265-201	0	0	7	47	66	16	0	0	0.031446	0.188161	0.318137	0.067079	0.00182749	4.23904	up
ENST00000603233	AC096947.1-201	120	97	169	297	328	204	3.11039	2.08334	4.98189	7.86095	10.369	5.79129	0.00400504	0.937805	up
ENST00000642657	AL136987.1-201	4	17	8	0	0	0	0.031381	0.132617	0.084995	0	0	0	0.00204024	-6.04523	down
ENST00000586808	AC087289.1-201	0	0	0	42	9	15	0	0	0	0.573987	0.138732	0.223258	0.00021709	6.66396	up
ENST00000578730	CTBP1-DT-205	173	121	57	497	382	458	0.765897	0.443255	0.283367	2.23904	2.0584	2.21572	0.00254298	1.66064	up
ENST00000625598	FP236383.2-201	5	8	31	12	1	2745	0.063108	0.077165	0.465482	0.148566	0.001126	39.7429	0.00565791	6.21969	up
ENST00000605056	AC104695.2-201	1	1	1	76	91	3	0.003181	0.001807	0.005741	1.21936	1.74431	0.042569	8.30685e-05	5.53048	up
ENST00000602319	HCG18-242	1	7	52	179	12	257	0.003528	0.018749	0.214994	0.663716	0.052303	1.02651	0.0085971	3.07375	up
ENST00000563715	Z97055.2-201	0	0	0	9	9	5	0	0	0	0.116569	0.154476	0.065105	0.0055448	5.16616	up
ENST00000569267	AL359715.2-201	37	6	15	104	82	76	0.213563	0.025471	0.095769	0.608875	0.56825	0.472343	0.00506147	2.01357	up
ENST00000621310	AC010809.3-201	1	0	0	5	25	16	0.008638	0	0	0.090664	0.57933	0.319414	0.00318817	5.27495	up
ENST00000418833	MRPL20-AS1-201	61	97	190	15	10	11	0.338173	0.443042	1.19403	0.083008	0.065765	0.064918	1.54862e-08	-3.3961	down
ENST00000641177	AC119674.1-213	0	0	2	23	16	10	0	0	0.018403	0.204558	0.1668	0.089546	0.00505876	4.54897	up
ENST00000554735	DIO3OS-205	1	15	45	298	331	89	0.000592	0.045615	0.197338	1.1893	1.57991	0.378638	6.95376e-05	3.45516	up
ENST00000480811	LRRC75A-AS1-208	28	4	722	12	11	10	0.354158	0.034178	10.3362	0.1527	0.154497	0.12984	0.000277146	-4.31533	down
ENST00000421976	LINC01936-201	85	221	409	134	55	64	0.351624	0.757328	1.92051	0.564248	0.271901	0.289232	0.00544366	-1.65209	down
ENST00000604480	AL162713.1-201	2	0	0	25	5	21	0.074887	0	0	1.15648	0.248456	1.03005	0.00872122	4.50391	up
ENST00000554169	SNHG10-203	0	0	0	144	66	53	0	0	0	1.81662	0.993287	0.712941	6.24041e-10	8.65829	up
ENST00000611627	AC092111.2-201	92	30	44	171	191	134	0.797427	0.21313	0.429931	1.50355	2.00633	1.25851	0.0095351	1.38936	up
ENST00000367638	C1orf220-201	15	19	7	0	0	0	0.303163	0.332768	0.150413	0	0	0	0.000425936	-6.5361	down
ENST00000438158	LINC01705-201	0	104	44	3	0	4	0	1.86463	1.07753	0.063186	0	0.092902	0.00451654	-4.71188	down
ENST00000447039	AC005532.1-203	0	0	0	22	5	21	0	0	0	0.417706	0.106305	0.43424	0.000806232	6.29433	up
ENST00000597488	RPARP-AS1-207	31	39	69	168	118	85	0.192636	0.198644	0.486455	1.07589	0.90471	0.579681	0.00855969	1.24579	up
ENST00000648283	AL445928.2-201	0	0	0	8	4	11	0	0	0	0.024989	0.012675	0.035872	0.0062385	5.25425	up
ENST00000423403	AC099792.1-201	0	0	0	6	12	8	0	0	0	0.030263	0.074677	0.04413	0.00405614	5.38795	up
ENST00000647822	AC040173.1-201	0	0	0	11	13	4	0	0	0	0.103759	0.145526	0.0377	0.00405778	5.42421	up
ENST00000531086	AP000759.1-201	0	0	0	31	3	5	0	0	0	0.943578	0.109312	0.137573	0.0040332	5.85315	up
ENST00000507444	LINC02145-202	6	0	0	60	72	40	0.02751	0	0	0.30757	0.441711	0.218907	0.000167925	4.61857	up
ENST00000623543	AC008079.1-201	77	15	108	204	171	406	0.045929	0.007276	0.07287	0.124317	0.124585	0.265558	0.00248052	2.01811	up
ENST00000405854	C22orf34-203	25	55	8	0	0	0	0.188986	0.347355	0.061877	0	0	0	1.31993e-05	-7.72665	down
ENST00000555045	DHRS4-AS1-204	0	0	0	72	156	228	0	0	0	0.482427	1.24683	1.64542	6.02492e-12	9.59368	up
ENST00000525758	AC111188.1-202	3	22	10	0	0	0	0.013447	0.11771	0.070183	0	0	0	0.00146133	-6.33098	down
ENST00000391437	AL137145.1-201	18	28	57	497	91	52	0.088467	0.114936	0.322271	2.52454	0.551235	0.283129	0.00247192	2.39916	up
ENST00000531276	AP000640.2-202	0	0	0	21	3	8	0	0	0	0.380584	0.04352	0.14519	0.00429724	5.62618	up
ENST00000612722	FLJ16779-201	15	1481	8	20	8	12	0.02404	1.96349	0.013419	0.031295	0.015047	0.020367	0.0022628	-5.81436	down
ENST00000608721	AL139393.2-201	116	104	112	30	69	36	0.701691	0.518141	0.760939	0.180476	0.503334	0.233415	0.00501956	-1.50509	down
ENST00000598368	RPARP-AS1-208	16	29	34	75	120	65	0.078196	0.116095	0.19026	0.375503	0.721671	0.353154	0.00971374	1.51837	up
ENST00000441217	AC073046.1-201	112	154	72	45	43	41	3.4908	3.9755	2.5339	1.4079	1.6305	1.39631	0.00461087	-1.69151	down
ENST00000647761	LUCAT1-207	40	52	236	42	3	11	0.158882	0.171748	1.06668	0.167308	0.012986	0.04572	0.0048787	-2.61446	down
ENST00000650189	DNM3OS-205	11	37	115	6	13	10	0.16876	0.508994	2.17137	0.096185	0.25094	0.166328	0.0074528	-2.49674	down
ENST00000337752	C5orf56-201	568	335	586	1180	860	2181	1.45884	0.711468	1.70309	3.07871	2.67877	6.11422	0.00464525	1.43372	up
ENST00000504409	LINC02397-201	12	0	14	75	59	48	0.013395	0	0.017914	0.087268	0.08152	0.059968	0.00356357	2.76655	up
ENST00000612943	AC013553.3-201	14	4	18	73	63	89	0.263865	0.051154	0.390708	1.47116	1.50795	1.92232	0.000127176	2.59632	up
ENST00000417557	AC092535.1-201	67	97	58	414	151	197	0.377002	0.451088	0.366212	2.37568	1.03409	1.2139	0.00952709	1.46446	up
ENST00000517653	C8orf31-202	0	0	0	21	16	117	0	0	0	0.160216	0.147129	1.00217	2.17297e-06	8.11237	up
ENST00000616754	AC037198.2-201	0	0	0	38	43	13	0	0	0	0.88607	1.19809	0.305727	1.513e-05	7.16663	up
ENST00000618739	AC009704.2-201	65	38	88	15	36	7	1.64265	0.796427	2.52321	0.385123	1.09398	0.173213	0.00878824	-1.88231	down
ENST00000604052	AC104695.3-201	85	66	93	28	44	12	3.50483	2.22693	4.31146	1.16183	2.17942	0.540601	0.00287939	-1.76034	down
ENST00000458479	PAXBP1-AS1-203	5	0	0	44	126	122	0.017227	0	0	0.182088	0.634092	0.552923	5.40078e-07	5.73362	up
ENST00000602761	LINC02577-203	21	128	81	0	6	0	0.083042	0.422805	0.36579	0	0.026419	0	9.47561e-06	-5.60632	down
ENST00000425497	SMIM25-203	167	1117	37	4	73	32	1.01446	5.62406	0.249241	0.023868	0.537187	0.212028	0.00981055	-4.08313	down
ENST00000514616	AC106791.1-201	11	5	18	136	111	14	0.148774	0.051231	0.290131	2.03735	1.98345	0.225062	0.00131914	2.75751	up
ENST00000534297	MIR100HG-221	14	4	26	122	66	23	0.298047	0.058284	0.627676	2.64279	1.69887	0.518867	0.00870022	2.13906	up
ENST00000510832	LINC01060-204	10	27	166	11	10	0	0.049901	0.111093	0.941181	0.05412	0.055567	0	0.006404	-3.32016	down
ENST00000613966	PAX8-AS1-214	407	664	1468	208	477	312	1.54213	2.07967	6.29432	0.800915	2.18973	1.28774	0.00537496	-1.42508	down
ENST00000425449	NGF-AS1-201	6	0	0	18	6	96	0.028002	0	0	0.081728	0.031324	0.486619	0.00900285	4.3018	up
ENST00000419168	AL359547.1-201	0	2	0	46	33	13	0	0.009248	0	0.257011	0.217342	0.07323	0.000781551	5.12089	up
ENST00000601106	HOMER3-AS1-201	17	66	87	0	0	0	0.214432	0.692759	1.2487	0	0	0	4.12249e-08	-8.44144	down
ENST00000585593	AC004490.1-201	0	0	0	7	13	10	0	0	0	0.028296	0.066982	0.043943	0.002574	5.60269	up
ENST00000607607	LINC00240-204	0	0	0	17	12	11	0	0	0	0.035809	0.031395	0.024694	0.000880424	5.9799	up
ENST00000537921	AC006064.3-201	0	0	0	33	5	11	0	0	0	0.846204	0.124629	0.303153	0.00107677	6.22964	up
ENST00000606336	CASC15-205	30	138	58	17	12	22	0.281075	1.07809	0.622293	0.157716	0.129935	0.22653	0.00312315	-2.45851	down
ENST00000540906	AP003559.1-201	5	14	141	1	6	0	0.029022	0.075377	1.0668	0.004667	0.040747	0	0.00214204	-4.46237	down
ENST00000592712	LINC01535-206	0	0	0	70	41	66	0	0	0	0.505659	0.353719	0.516162	1.92533e-08	8.16187	up
ENST00000525376	AF186192.1-201	4	4	4	40	24	31	0.08461	0.069871	0.084339	0.868118	0.597769	0.719628	0.00206808	2.79186	up
ENST00000649237	AC063960.2-201	4	0	0	57	13	13	0.015479	0	0	0.261985	0.06854	0.063294	0.00893709	4.0892	up
ENST00000507244	STX18-AS1-203	1	0	0	19	8	16	0.014629	0	0	0.353078	0.155925	0.308778	0.00283412	5.15301	up
ENST00000647750	NIPBL-DT-201	59	71	34	17	0	8	0.277941	0.277673	0.177012	0.08065	0	0.037773	0.00535431	-3.04131	down
ENST00000604954	LINC02104-202	13	19	11	0	2	0	0.257145	0.314364	0.242949	0	0.043679	0	0.00407235	-4.74238	down
ENST00000452365	HAGLR-207	17	4	16	161	71	20	0.049262	0.009067	0.051212	0.478227	0.252024	0.062902	0.00259172	2.56289	up
ENST00000452042	AC137630.1-201	14	398	1	10	8	15	0.213032	5.14245	5e-06	0.158966	0.15005	0.256237	0.00276324	-4.15049	down
ENST00000538731	LINC02361-201	12	40	44	9	2	0	0.092549	0.267676	0.409339	0.073184	0.019095	0	0.0056345	-3.45646	down
ENST00000617035	AC106739.1-201	11	9	36	0	0	0	0.183216	0.119157	0.684245	0	0	0	0.000176294	-6.69083	down
ENST00000608395	MBNL1-AS1-202	508	415	537	829	2018	1727	0.945588	0.63783	1.12862	1.56606	4.55444	3.50488	0.00132193	1.50564	up
ENST00000528466	AP000662.1-201	0	0	0	24	7	4	0	0	0	0.520178	0.169779	0.083001	0.00334181	5.70469	up
ENST00000648217	BX890604.2-206	0	0	0	16	57	39	0	0	0	0.052061	0.232349	0.142443	4.34799e-06	7.51831	up
ENST00000562343	AC068987.4-201	0	0	0	137	22	21	0	0	0	0.814027	0.150731	0.13381	8.64426e-07	8.05674	up
ENST00000514265	AC078850.1-201	11	15	4	0	0	0	0.081349	0.091428	0.032002	0	0	0	0.00167109	-6.10967	down
